# Supplementary material for: PFK2/FBPase-2 is a potential target for metabolic engineering in the filamentous fungus Myceliophthora thermophila
Source: Front Microbiol. 2022 Nov 21;13:1056694. doi: 10.3389/fmicb.2022.1056694 (PMC9721465; doi:10.3389/fmicb.2022.1056694)
Supplement: Supplementary file 1 [file Data_Sheet_1.xlsx]

## Sheet: TableS1
Table S1. Strains used in this study
Strains	Characteristics	Source
Myceliophthora thermophila ATCC 42464	Wild-type strain (WT)	ATCC
△pfk2-a	WT,△Mycth_71484	This study
△pfk2-b	WT,△Mycth_2301421	This study
△pfk2-c	WT,△Mycth_2312639	This study
△pfk2-ab	WT,△Mycth_71484 and Mycth_2301421	This study
△pfk2-ac	WT,△Mycth_71484 and Mycth_2312639	This study
△pfk2-bc	WT,△Mycth_2301421 and Mycth_2312639	This study
△pfk2-abc	WT,△Mycth_71484 , Mycth_2301421 and Mycth_2312639	This study
OEpfk2-a	WT,overexpressing Mycth_71484	This study
OEpfk2-b	WT,overexpressing Mycth_2301421	This study
OEpfk2-c	WT,overexpressing Mycth_2312639	This study
OENcpfk1	WT,overexpressing pfk1(NCU202198) from Neurospora crassa	This study
OEScgpd1	WT,overexpressing gpd1 from S. cerevisiae	This study
OEScgpd1-△pfk2-a	OEScgpd1,△Mycth_71484	This study
OEGsalaD	WT,overexpressing alaD from Geobacillus stearothermophilus	This study
OEGsalaD-△pfk2-a	OEGsalaD,△Mycth_71484	This study
OEAomaeOEAopyc	WT,overexpressing mae(XM_001820829.2) and pyc(XM_001820829.2) from A. oryzae	This lab
OEAomaeOEAopyc-△pfk2-a	OEAomaeOEAopyc,△Mycth_71484	This study

## Sheet: TableS2
Table S2. Primers used in this study.
Primers	Purpose	Sequences (5'–3') of paired primers
pfk2-a-up-F/pfk2-a-up-R	Cloning upstream of Mycth_71484	GGTTTCAGCCGGCCGAGTATCTA/CCTTCAATATCTTTGCTGAGCGACAGCC
pfk2-a-down-F/pfk2-a-down-R	Cloning downstream of Mycth_71484	ACTAGTGATCCATCTGCCTCACGGGGTG/AAAGTTCAACATCAGCCCTTTGG
pfk2-a-bar-F/pfk2-a-bar-R	Cloning PtrpC-bar cassette for 71484 donor	CTCAGCAAAGATATTGAAGGAGCACTTTTTG/GAGGCAGATGGATCACTAGTACAGGATTC
pfk2-b-up-F/pfk2-b-up-R	Cloning upstream of Mycth_2301421	ATATGGCCACCGCAGTCTAGCTT/GTTAACGTCGGGCGGGCGATGCCTGAGC
pfk2-b-down-F/pfk2-b-down-R	Cloning downstream of Mycth_2301421	GCTTGGCACTGTTAGTACCGTCCCTGCTC/CTGTCATTTTCTCCGCATAAATT
pfk2-b-neo-F/pfk2-b-neo-R	Cloning PtrpC-neo cassette for 2301421 donor	ATCGCCCGCCCGACGTTAACTGATATTGAAGG/CGGTACTAACAGTGCCAAGCTTGGTACC
pfk2-c-up-F/pfk2-c-up-R	Cloning upstream of Mycth_2312639	TTCCTCGATTTTTGTATCTTGGCAT/ CAGTTAACGTCGTAGATGCTTTCTAGGTCAGCT
pfk2-c-down-F/pfk2-c-down-R	Cloning downstream of Mycth_2312639	TGACGAGTTCTTCTGATCCTGAGCGGCGGTATTGTCT/CGTCTTCCGCGGCTTGTAGTTGGG
pfk2-c-neo-F/pfk2-c-neo-R	Cloning PtrpC-neo cassette for 2312639 donor	GAAAGCATCTACGACGTTAACTGATATTGAAGGAGC/ CGCTCAGGATCAGAAGAACTCGTCAAGAAGGC
U6p-F/gRNA-R	Cloning U6p-(gene)-sgRNA cassette	AGGATCGGTGGAGTGAAG / AAAAGCACCGACTCGGTGCCAC
pfk2-a-gRNA-F/U6p-pfk2-a-R	Cloning U6p-pfk2-a-sgRNA cassette	AGATTGCAGACCAGTATCGTTTTAGAGCTAGAAATAGCAAGT/ATACTGGTCTGCAATCTCCGAGGAAAGAAAGAAAAGAAGA
pfk2-b-gRNA-F/U6p-pfk2-b-R	Cloning U6p-pfk2-b-sgRNA cassette	AAGTTGCCCTGATCATCGTTTTAGAGCTAGAAATA/GATCAGGGCAACTTGGCGAGGAAAGAAAGAAAAGAAGA
pfk2-c-gRNA-F/U6p-pfk2-c-R	Cloning U6p-pfk2-c-sgRNA cassette	CGCCACCATCCTGTCCAAGTTTTAGAGCTAGAAATAG/TGGACAGGATGGTGGCGGCGAGGAAAGAAAGAAAAGAAGA
Ptef-cas-F/TtprC-cas-R	Cloning Cas9-expression PCR cassette	TCCGAGGTTCGACATCAG / GCTCCCTCTAAACAAGTG
OEpfk2-a-F/OEpfk2-a-R	Cloning Mycth_71484	CATCACAGAAATCAAAACTAGTATGGCTCCAAAGATTAACG/TCAGTAACGTTAAGTGGATCCTCAAATGCCGCCTTCTG
OEpfk2-b-F/OEpfk2-b-R	Cloning Mycth_2301421	CATCACAGAAATCAAAACTAGTATGGATACGCTGCTGACC/ATTTCAGTAACGTTAAGTGGATCCTCAATCCTCATCAGCCA
OEpfk2-c-F/OEpfk2-c-R	Cloning Mycth_2312639	ACATCACAGAAATCAAAACTAGTATGCCCGAGCCCCT/GATTTCAGTAACGTTAAGTGGATCCTCACGAGTTCCTGTCA
OENcpfk1-F/OENcpfk1-R	Cloning pfk1 gene from Neurospora crassa	GAAATCAAAACTAGTATGCCCATTTTTGACCGAGC/AACGTTAAGTGGATCCTTAATTGGCAACCGGCTCCAG
OEGsalaD-F/OEGsalaD-R	Cloning alaD gene from Geobacillus stearothermophilus	CAGAAATCAAAACTAGTATGAAGATCGGCATTCCAAAAG/AGTAACGTTAAGTGGATCCTCATCCCTGCAGCAACGAATGA
OEScgpd1-F/OEScgpd1-R	Cloning gpd1 gene from S. cerevisiae	AGAAATCAAAACTAGTATGTCTGCTGCTGCTGATAGA/GTAACGTTAAGTGGATCCCTAATCTTCATGTAGATCTA
actin-RT-F/actin-RT-R	RT-qPCR of actin	TGCCCATCTACGAGGGTTTC/TTGATGTCACGGACAATTTCAC
pfk2-a-RT-F/pfk2-a-RT-R	RT-qPCR of Mycth_71484	AGAAGGTCTTCATCAACCG/CAAATTGTATTCAGACTCGC
pfk2-b-RT-F/pfk2-b-RT-R	RT-qPCR of Mycth_2301421	TCTCAGATGAGCCAGATCAACC/CTCTAGCCTGACTGCAAGGT
pfk2-c-RT-F/pfk2-c-RT-R	RT-qPCR of Mycth_2312639	ATTCGCGCAGCATATCCTCA/TGTTGAGCGTTGTCGCATGCG

## Sheet: Table S3
Table S3. The profiles of RNA-seq FPKMs mapped to the genome of M. thermophila and the differential expression analysis.
Gene ID		WT_2D_1 FPKM	WT_2D_2 FPKM	WT_4D_1 FPKM	WT_4D_2 FPKM	△pfk2-a_2D_1 FPKM	△pfk2-a_2D_2 FPKM	△pfk2-a_4D_1 FPKM	△pfk2-a_4D_2 FPKM	△pfk2-abc_2D_1 FPKM	△pfk2-abc_2D_2 FPKM	△pfk2-abc_4D_1 FPKM	△pfk2-abc_4D_2 FPKM	△pfk2-b_2D_1 FPKM	△pfk2-b_2D_2 FPKM	△pfk2-b_4D_1 FPKM	△pfk2-b_4D_2 FPKM	△pfk2-c_2D_1 FPKM	△pfk2-c_2D_2 FPKM	△pfk2-c_4D_1 FPKM	△pfk2-c_4D_2 FPKM
MYCTH_2310362	0	14.05	14.88	18.33	18.89	12.92	12.71	19.35	17.14	15	15.5	13.84	13.66	17.46	15.96	14.7	15.22	17.14	14.42	13.26	14.97
MYCTH_2299907	Dienelactone hydrolase	325.13	335.65	272.46	278.26	302.7	375.66	270.53	299.3	329.38	336.07	167.4	209.74	306.48	350.61	252.48	236.9	314.69	320.85	208.73	206.09
MYCTH_2299553	NMD3	42.72	46.14	39.04	36.28	15.82	15.24	32.16	27.37	54.06	45.86	41.1	46.53	46.21	47.02	23	24.8	39.3	42.97	33.47	30.84
MYCTH_71369	Ribosomal protein L14b/L23e	525.53	709.33	328.28	401.34	347.85	384.69	378.77	361.37	691.51	542.42	549.85	464.04	484.75	522.56	411.17	415.91	528.81	580.22	269.63	213.43
MYCTH_2301205	0	15.64	16.97	15.72	15.87	12.2	10.31	15.68	12.43	15.97	19.52	16.44	18.15	19.99	19.17	17.4	17.71	16.21	17.29	17.13	16.5
MYCTH_2127456	Sugar transporter	0.84	1.32	0.71	0.55	0.29	0.22	0.85	0.67	0.65	0.83	0.41	0.63	1.17	1.11	0.77	0.88	0.89	1.01	0.66	0.51
MYCTH_2301410	Tetratricopeptide TPR-1	20.92	24.9	24.68	22.72	21.27	21.76	18.48	15.04	19.55	22.36	18.19	20.46	27.06	27.5	24.14	25.16	22.49	25.11	19.5	20.66
MYCTH_2308987	0	10.51	12.75	10.25	10.46	6.57	9.06	12.48	10.9	11.71	13.68	9.44	11.42	11.91	13.36	9.89	10.75	10.14	10.77	11.43	9.64
MYCTH_2314986	Aromatic-ring hydroxylase	420.16	528.17	550.53	577.8	410.04	333.69	336.33	303.06	307.1	298.81	536.37	633.83	402.68	402.5	604.55	611.56	370.77	370.99	572.77	554.74
MYCTH_100975	0	6.49	8.58	9.84	7.76	5.16	6.76	10.19	7.23	6.19	7	7.75	10.22	8.03	9.14	11.65	11.36	5.28	8.11	10.41	8.02
MYCTH_2304605	Histone methylation DOT1	28.41	32.16	33.79	33.52	29.01	33.92	38.46	33.22	24.2	25.66	34.97	36.97	27.15	28.42	38.78	38.86	26.08	28.31	34.53	32.05
MYCTH_2296092	Pyridine nucleotide-disulphide oxidoreductase, NAD-binding region	12.53	14.61	25.47	19.35	8.71	11.14	14.45	14.88	22.43	21.84	31.14	28.7	17.12	18.69	16.37	17.49	15.63	17.72	14.43	14.72
MYCTH_112824	NmrA-like	1.6	2.59	1.33	1.65	0.61	1.27	1.61	0.79	5.65	2.95	1.98	2.92	3.3	5.28	1.56	1.91	2.27	3.75	2.01	2.42
MYCTH_2303662	Structure-specific recognition protein	60.23	57.58	62.58	62.02	33.86	33.84	58.08	53.46	66.12	65.26	62.36	63.3	62.91	61.09	55.24	55.26	66.06	65.26	62.65	63.17
MYCTH_2308902	Serine/threonine protein kinase, active site	26.17	34.48	34.05	29.16	23.5	27.14	30.29	23.93	27.88	20.23	30.7	28.87	19.46	23.55	27.67	31.59	20.37	23.67	24.3	22.41
MYCTH_2312522	0	14.91	17.73	19.7	16.03	13.73	16.14	18.87	18.94	14.89	15.58	18.98	20.37	15.35	18.18	20.17	20.08	14.06	16.72	15.64	14.67
MYCTH_117681	TRASH	37.88	48.69	49.32	41.36	19.98	23.83	36.18	29.28	75.64	48.84	46.93	48.09	38.06	36.71	37.05	37.5	38.94	44.11	43.87	32.9
MYCTH_2301086	0	0	1.37	0	0	0	0	0	0	0	0	0	0	0	0	0.06	0	0	0	0	0
MYCTH_76393	0	12.44	16.59	16.22	13.3	16.05	17.94	10.37	10.48	9.5	12.14	11.79	13.16	14.81	17.43	15.03	14.21	14.62	15.28	10.34	12.3
MYCTH_2316492	Like-Sm ribonucleoprotein-related, core	89.31	103.82	94.81	86.36	77.03	72.03	86.25	70.66	117.3	109.76	105.09	110.07	91.52	95.33	108.25	111.71	81.65	91.56	94.7	84.53
MYCTH_2301169	Peptidase C19, ubiquitin carboxyl-terminal hydrolase 2	1.68	2.26	4.34	2.17	2.03	0.87	2.85	1.87	2.31	1.96	1.32	2.77	2.33	2.18	2.81	2.46	1.8	1.7	3.07	2.33
MYCTH_2294293	Proteasome component region PCI	12.12	13.56	14.4	12.72	8.77	8.14	14	11.44	12.65	13.08	10.84	11.74	15.96	15.52	12.59	12.04	13.47	13.43	10.68	11.72
MYCTH_2311483	0	0.9	1.33	0.85	0.68	0.63	0.79	0.63	0.69	1.03	0.57	0.53	1	1.51	1.75	0.79	0.57	0.9	1.97	0.68	1.05
MYCTH_2066269	0	1.29	1.73	0.7	0.35	0.56	1.25	1.03	1.22	1.7	1.02	2.07	1.89	2.49	1.14	1.56	0.19	1.58	2.3	0.69	0.69
MYCTH_2315408	ADP-ribosylation/Crystallin J1	8.28	9.23	9.25	5.82	3.73	4.36	5.43	3.38	6.27	5.91	5.68	4.84	7.04	6.84	5.44	4.79	7.37	6.85	4.51	3.11
MYCTH_2306143	Zinc finger, PHD-type	8.62	8.65	8.97	8.31	4.87	4.95	8	7.43	7.48	7.01	9.81	8.31	7.31	7.3	9.19	9.58	8.48	7.3	6.96	7.9
MYCTH_2308548	Possible metal-binding region in RNase L inhibitor, RLI	21.44	24	23.16	18.98	10.26	11.56	16.17	14.94	16.54	20.52	17.86	21.68	25.71	26.32	18.11	19.39	20.8	21.54	17.17	15.22
MYCTH_2302074	Hypothetical protein	19.86	27.4	10.31	9.36	9.29	10.23	9.79	9.28	9.49	12.88	9.3	10.33	16.26	17.97	9.62	8.77	16.03	16.81	7.28	9.14
MYCTH_2295925	Carbohydrate-binding WSC	22.63	26.29	28.65	24.8	21.84	29.5	30.81	27.95	17.7	18.84	23.84	24.57	19.38	21.76	24.66	21.43	15.73	20.62	25.08	20.77
MYCTH_2306955	Protein kinase-like	0.64	3.37	2.94	1.75	1.82	1.09	2.35	1.11	1.02	2.23	2	2.4	1.61	2.26	2.59	2.54	1.44	2.03	1.95	1.89
MYCTH_60509	Amino acid transporter, transmembrane	351.29	188.86	122.82	202.14	147.65	145.71	305.17	345.36	201.52	207.6	167.67	174.95	163.38	151.41	149.3	137.67	208.65	177.22	200.17	152.05
MYCTH_2297138	0	78.44	89.19	91.85	92.55	86.62	84.84	76.2	74.43	66.73	90.69	95.46	107.8	80.9	84.46	88.52	82.7	72.99	77.7	153.25	111.13
MYCTH_2064932	Mandelate racemase/muconate lactonizing enzyme	2.32	2.15	3.13	2.6	2.27	2.23	3.28	3.3	2.46	2.28	1.64	2.41	2.98	2.15	2	2.22	2.47	2.91	1.68	2.09
MYCTH_2305145	HEAT	17.18	17.15	20.08	19.72	9.38	7.82	19.92	17.73	15.46	16.73	16.52	16.05	18.99	16.99	17.14	16.77	17.42	16.96	15.39	16.49
MYCTH_2304524	0	6.71	5.53	6.49	7.54	5.81	7.32	6.64	8.38	4.96	5.54	6.59	8.36	5.28	5.21	7.04	7.41	5.77	6.03	7.67	8.34
MYCTH_2300613	0	27.26	45.78	36.5	25	19.85	26	27.38	18.5	27.11	37.1	29.98	37.06	30.56	36.62	37.5	38.94	24.08	34.95	34.03	24.9
MYCTH_2302763	C-5 cytosine-specific DNA methylase	21.01	22.73	23.55	25.05	22.44	19.22	14.67	15.34	21.96	19.15	19.75	21.03	23.94	20.49	26.47	24.77	25.24	22.21	16.92	25.94
MYCTH_2123216	0	0	0.36	0.98	0.91	0	0	0.83	0.3	0	0	0	0	0	0.36	0	0.37	0	0	0	0
MYCTH_2074176	Calcium-binding EF-hand	142.25	158.28	169.35	161.97	216.14	209.77	223.87	203.68	112.05	146.76	165.84	184.37	108.8	120.71	202.37	206.53	113	121.74	213.07	195.49
MYCTH_2297694	0	71.6	94.49	96.19	89.37	50.37	49.21	72.9	68.43	77.42	76.21	88.98	92.54	74.41	85.11	103.66	108.54	71.85	78.51	86.94	79.53
MYCTH_2302690	Protein kinase-like	21.09	19.29	22.91	22.91	20.42	25.01	26.32	23.51	19.61	13.36	21.02	20.87	11.81	11.82	23.92	21.9	14.27	14.8	21.87	20.34
MYCTH_2298462	Clathrin/coatomer adaptor, adaptin-like, N-terminal	103.86	101.06	97.59	98.23	71.21	65.43	103.12	97.39	99.12	96.8	98.08	98.71	104.9	98.26	87.77	89.04	95.94	97.99	93.36	94.19
MYCTH_2302901	Protein-tyrosine phosphatase	22.16	29.39	18.88	16.11	9.81	12.19	16.2	10.63	30.73	31.05	17.89	21.95	29.96	32.71	17.67	15.03	26.31	32.64	18.53	18.5
MYCTH_2303587	0	17.77	17.91	16.85	16.81	30.07	35.28	14.47	14.63	13.55	15.22	14.63	15.74	15.49	15.97	20.53	18.08	15.93	17.74	16.36	16.08
MYCTH_2304287	Pinin/SDK/memA protein	25.1	30.93	28.24	27.04	18.77	17.44	30.81	27.67	22.04	28.79	23.45	29.12	25.16	30.06	27.74	29.06	24.07	24.12	27.91	24.17
MYCTH_2294943	HAD-superfamily hydrolase, subfamily IIB	84.79	106.49	65.15	65.4	55.13	67.09	52.27	57.14	96.61	82.35	47.93	53.51	102.08	111.23	59.84	60.93	86.45	88.62	34.7	41.62
MYCTH_2072063	Major facilitator superfamily	4.87	5.54	5.05	5.75	3.24	4.58	4.73	3.96	5.36	3.87	5.47	5.78	4.55	5.4	5.41	5.76	3.07	4.18	4.95	5.17
MYCTH_2308073	Thymidylate synthase, C-terminal	14.43	19	14.81	14.13	6.62	6.87	7.7	8.79	18.48	10.6	11.76	13.89	12.33	12.94	14.25	12.02	13.26	12.82	7.42	9.74
MYCTH_2305448	0	29.11	28.51	23.45	25.65	24.21	23.88	35.03	34.66	10.99	11.86	18.47	15.51	16.64	17.85	20.8	22.65	16.56	17.87	20.73	18.37
MYCTH_2309592	SNARE associated Golgi protein	25.43	31.82	27.77	27.58	36.3	32.41	33.85	29.61	38.85	40.89	24.36	30.71	32.11	38.84	34.57	35.13	33.09	36.17	33.37	28.12
MYCTH_2118610	Helicase, superfamily 1 and 2, ATP-binding	20	19.85	23.09	21.99	12.56	12.93	19.81	17.98	30.08	21.89	21	21.85	19.76	18.4	19.2	19.03	18.72	18.93	19.31	18.81
MYCTH_2304441	Ribosomal protein L29e	623.41	847.5	523.06	514.88	426.63	489.45	514.74	476.49	721.03	666.99	686.33	682.86	653.69	797.3	636.9	701.54	643.48	789.45	524.1	425.03
MYCTH_2297170	Beta-lactamase	5	8.37	7.09	5.1	4.39	4.8	4.7	3.4	6.32	7.7	4.5	4.04	7.63	7.81	5.01	4.08	6.17	7.38	4.62	4.24
MYCTH_2057861	0	8.49	11.29	9.2	9.78	5.48	7.03	10.72	8.84	17.48	8.33	10.76	10.41	8.39	8.36	9.72	7.79	10.9	8.99	6.66	5.58
MYCTH_2312937	0	63.49	71.34	68.84	60	44.71	55.51	56.95	61.15	56.28	51.41	70.48	69.41	55.88	64.35	72.12	75.91	51.21	59.03	63.14	61.18
MYCTH_2297066	Basic-leucine zipper (bZIP) transcription factor	51.52	52.78	63.43	58.03	53.98	53.81	55.88	52.28	48.26	54.67	53.08	59.7	61.63	56.43	54.49	54.74	51.76	53.44	58.71	59.23
MYCTH_2309896	Cyclin-like F-box	15.16	15.17	10.8	9.53	5.19	4.5	6.06	7.8	10.72	9.32	9.82	10.74	10.05	11.85	8.85	9.81	10.32	10.67	10.56	10.12
MYCTH_2295044	C2 calcium-dependent membrane targeting	13.6	14.31	15.21	14.75	18.32	14.75	15.2	14.63	12.93	14.24	13.26	13.46	14.96	13.84	14.47	13.55	14.38	13.38	14.42	14.24
MYCTH_2306932	0	17.9	20.64	18.28	18.17	12.94	16.07	22.89	16.73	21.36	20.43	18.45	21.67	17.23	19.69	24.45	19.89	18.36	20.02	23.59	17.26
MYCTH_2138347	Glycosyltransferase Family 31 protein	22.48	26.2	20.67	18.47	9.04	10.43	13.16	11.07	19.79	21.38	18.5	23.22	28	27.96	16.38	17.55	23.6	22.93	14.98	16.55
MYCTH_2303577	0	69.93	63.77	59.58	54.42	54.89	70.13	54.13	54.46	51.78	54.99	57.18	60.68	52.11	53.47	46.89	47.35	56.87	54.44	70.84	64.74
MYCTH_2295230	Sugar transporter	15.88	22.23	28.54	22.88	13.28	15.75	31.48	24.13	14.1	21.19	19.85	31.49	16.01	25.64	39.42	41.78	13.45	18.8	28.31	29.13
MYCTH_2314976	Hypothetical protein	1622.99	1599.1	966.93	1092.85	2028.62	1863.95	2761.24	2862.45	3004.91	2766.23	1524.36	1316.19	2341.38	2454.49	1837.22	1814.9	2785.4	2664.74	2107.06	2066.56
MYCTH_2299563	Phospholipid/glycerol acyltransferase	19.12	20.99	19.11	18.76	16.46	13.67	15.54	14.3	24.01	19.74	15.7	16.39	22.9	21.64	14.53	14.63	21.04	20.62	13.57	14.93
MYCTH_2315074	Retrieval of early ER protein Rer1	149.86	163.13	172.49	159.34	144.81	137.65	124.98	104.73	176.08	172.53	174.21	196.31	132.2	142.9	159.58	152.9	126.52	152.14	191.11	168.73
MYCTH_2068997	0	0.39	0.75	1.08	1.24	0.97	0.91	0.45	0.37	0.22	0.25	0.44	0.35	0.46	0.47	0.74	0.88	0.19	0.31	0.27	0.55
MYCTH_2314176	Flavoprotein pyridine nucleotide cytochrome reductase	110.77	108.2	126.17	128.8	100.36	94.35	133.22	130.19	136.78	120.39	129.9	123.34	97.86	91.41	117.39	122.36	107.61	101.1	122.51	135.62
MYCTH_2070655	HRDC-like	14.05	19.45	17.68	16.39	5.63	6.34	9.18	11.02	17.78	15.84	16.72	19.39	17.53	18.12	18.46	18.49	14.59	14.72	16.88	16.15
MYCTH_100290	Short-chain dehydrogenase/reductase SDR	28.05	32.66	27.29	24.42	32.2	37.27	18.18	13.26	26.12	30.24	26.72	29.13	34.89	33.95	23.65	25.06	30.64	31.25	24.99	23.91
MYCTH_94536	chitinase	0.1	0.5	0.13	0.38	0.32	0.32	0.03	0.11	0.33	0.23	0.42	0.25	0.24	0.17	0.48	0.21	0.29	0.33	0.12	0.31
MYCTH_45263	0	0	0	0	0	0	0.07	0	0	0.03	0.07	0	0	0.03	0	0.1	0.04	0	0	0	0.1
MYCTH_2143160	0	3.94	7.4	7.82	5.03	2.42	2.57	2.25	2.42	10.24	5.95	5.31	5.28	1.15	1.15	5.87	3.65	2.79	4.11	3.94	2.88
MYCTH_2310901	Glucose/ribitol dehydrogenase	94.32	93.21	90.44	88.44	57.99	74.63	79.85	76.89	70.58	87.51	91.62	93.73	98.14	93.21	73.89	63.94	89.76	80.95	93.11	92.16
MYCTH_105482	Phosphopantetheine attachment site	5.69	18.48	5.22	5.88	17.44	12.25	1.3	1.32	5.87	4.31	11.15	11.54	8.53	8.6	3.33	3.37	9.37	11.45	0.69	1.85
MYCTH_2297573	Oxygen oxidoreductase covalent FAD-binding site	73.64	68.06	71.23	71.51	40.15	44.84	63.92	55.6	60.37	66.29	76.78	77.53	59.17	60.66	58.33	51.42	61.62	61.47	65.35	58.43
MYCTH_2311498	Signal recognition particle, SRP19 subunit	69.74	78.43	78.59	69.8	42.49	46.56	53.72	56.31	72.53	79.64	58.34	74.56	72.51	71.72	64.14	62.78	67.58	74.01	60.26	60.89
MYCTH_2294226	Alpha/beta hydrolase fold-1	19.44	15.99	20.96	20.94	13.77	11.85	19.76	13.82	14.99	17.71	19.06	19.05	18.44	17.39	19.47	18.11	17.14	18.32	20.82	20.78
MYCTH_2300990	Spc97/Spc98	14.39	18.58	16.35	14.23	9.06	9.57	13.89	11.39	14.68	16.27	14.56	18.34	18.08	19.73	18.73	18.3	14.27	16.46	15.78	13.77
MYCTH_2300651	Phospholipase/carboxylesterase	37.35	34.45	40.7	32.04	24.57	35.8	27.93	26.33	34.6	40.67	25.73	35.25	42.04	35.05	34.87	33.09	36.78	40.65	31.13	27.17
MYCTH_2068755	Carbohydrate Esterase Family 4 protein	2.04	1.83	1.76	1.93	1.99	2.53	2.2	1.83	1.97	1.77	1.61	1.69	1.8	1.86	2.3	1.74	1.72	1.71	1.93	1.95
MYCTH_2143695	Haloacid dehalogenase-like hydrolase	68.6	66.21	52.98	50.91	39.41	43.25	48.16	51.09	39.59	39.78	53.38	54.37	47.25	45.56	53.02	51.6	41.16	43.65	43.86	49.87
MYCTH_2305224	Serine/threonine protein kinase, active site	46.61	46.58	46.1	44.73	41.69	45.42	43.31	38.76	49.8	58.93	41.03	39.74	53.16	54.53	37.41	43.23	52.68	51.28	48.15	48.87
MYCTH_40719	Dak phosphatase	0.88	1.22	1.41	0.92	0.84	0.54	1.19	1.17	0.53	1.24	1.19	1.6	1.08	1.02	1.63	0.88	0.92	0.9	1.05	1.12
MYCTH_2302542	Histidine acid phosphatase	11.84	13.62	18.85	15.94	8.95	7.84	18.63	15.94	11.93	14.73	15.32	16.5	13.06	14.38	18.3	18.61	11.11	13.42	18.75	17.56
MYCTH_2298553	Flavodoxin/nitric oxide synthase	13.01	15.2	14.16	11.73	5.51	6.47	10.64	9.05	17.35	13.19	11.72	13.77	12.63	14.21	11.26	10.73	10.78	12.05	8.29	7.94
MYCTH_2298356	Tetrapyrrole methylase	26.5	31.55	24.53	22.65	11.75	16.28	14.04	14.35	34.48	27.57	16.55	20.4	32.46	30.89	15.65	14.18	25.08	28.45	16.36	17.84
MYCTH_2306548	0	11.15	15.01	18.27	16.71	7.78	6.81	5.76	5.64	15.52	14.89	9.09	9.78	18.64	19.31	9.71	7.9	16.68	16.9	8.7	9.16
MYCTH_2306802	0	0	1.47	0	0.54	0	0	0	0	1.93	4.68	0	0	0	0	0	0	0.45	0.33	0.78	0
MYCTH_2307313	DEAD-like helicase, N-terminal	1.3	1.01	0.91	0.92	0.74	0.57	1.06	0.95	1.44	1.2	0.89	0.78	1.5	1.24	0.91	0.9	1.26	1.17	0.69	0.83
MYCTH_2299543	Pentatricopeptide repeat	48.53	33.65	63.24	70.98	142.02	108.27	140.85	128.4	58.63	24.14	49.77	44.92	31.68	21.66	95.32	95.47	53.06	30.99	62.49	57.07
MYCTH_2095451	Alkyl hydroperoxide reductase/ Thiol specific antioxidant/ Mal allergen	1798.92	1870.12	911.23	1383.84	1726.99	1828.97	2263.6	2634.33	894.9	1218.38	873.82	818.16	1422.32	1530.11	993.54	948.47	1091.42	1244.57	883.27	875.94
MYCTH_2305783	alpha-amylase	1016.39	987.49	951.07	1126.29	1476.14	1400.2	2151.61	2139.68	1082.78	1083.25	982.07	885.7	1063.04	1068.03	1326.02	1286.36	989.21	1046.2	1210.72	1327.49
MYCTH_2308290	Tubulin	4.57	4.57	6.97	5.9	2.02	2.21	3.11	2.92	3.67	3.9	4.39	5.2	4.2	3.95	3.82	4.18	3.85	4.22	4.35	4.87
MYCTH_2315098	G-protein, gamma subunit	122.9	135.98	143.06	130.81	109.37	111.99	150.06	142.12	94.83	119.31	132.46	154.54	113.95	124.45	172.71	163.72	101.03	116.71	140.71	123.14
BGI_novel_G000004	#N/A	1.05	1.92	1.06	0.39	1.23	1.08	0.92	0.97	0.69	0.86	0.83	0.45	1.15	1.14	1.18	1.86	1.13	0.98	1.64	0.88
MYCTH_2301553	Zinc finger, PHD-type	45.73	38.48	48.08	53.86	28.53	21.16	47.39	47.33	45.37	44.23	42.35	40.87	45.04	39.9	38.22	37.13	47.52	39.62	44.59	48.36
MYCTH_2303908	0	22.68	20.42	23.6	25.92	14.98	16.98	32.92	31.55	19.91	15.82	27	23.33	14.93	15.47	31.2	29.18	17.17	15.89	27.02	22.3
MYCTH_2309284	Beta-lactamase-like	24.87	28.76	25.91	23.42	17.45	20.19	31.36	30.99	21.07	22.82	26.98	33.45	26.01	29.07	27.83	26.9	18.95	23.88	26.06	25.4
MYCTH_2314145	0	16.76	15.72	21.84	22.44	11.99	10.89	15.06	17.48	18.34	17.56	21.53	20.03	17.35	12.37	15.58	11.9	19.16	27.08	24.55	25
MYCTH_2077636	Tyrosine protein kinase, active site	6.41	8.51	9.65	8.83	8.38	9.3	8.71	6.16	6.92	7.49	8.81	11.45	8.74	7.52	10.05	9.1	6.5	8.43	12.05	9.18
MYCTH_2079764	3-oxo-5-alpha-steroid 4-dehydrogenase, C-terminal	0	0	0.1	0	0.08	0.11	0.12	0	0	0	0	0.58	0.07	0	0.21	0	0.25	0.17	0.1	0
MYCTH_27592	Zinc finger, C2H2-type	1.88	0.93	0.5	0.62	0.09	0.35	0	0.44	0.12	0.52	0.94	0.83	0.75	1.05	0.05	0.17	1.08	1	0.19	0.19
MYCTH_2297048	RNA recognition motif, RNP-1	66.52	67.84	71.95	71.43	48.84	46.01	63.55	61.58	68.17	68.98	70.47	74.5	67.31	66.71	59.48	62.08	65.45	63.29	75.91	77.52
MYCTH_10995	NAD-dependent histone deacetylase, silent information regulator Sir2	46.74	41.59	62.21	68.23	62.97	49.7	61.81	59.01	45.37	40.45	75.78	67.69	39.79	37.93	60.57	60.88	36.05	37.47	61.33	70.61
MYCTH_2304552	Prephenate dehydrogenase	16.7	19.22	16.42	12.23	8.34	8.42	10.94	9.99	18.78	14.84	23.52	20.11	14.05	14.31	10.7	10.21	14.68	13.05	13.16	9.34
MYCTH_2309353	Helicase, superfamily 1 and 2, ATP-binding	8.78	10.71	9.43	9.58	6.57	5.99	7.34	8.02	9.33	9.52	9.49	10.43	9.82	9.72	12.75	11.53	11.2	10.29	8.08	10.74
MYCTH_94484	0	1.73	1.55	1.73	1.4	0.7	1.72	1.2	1.21	0.75	1	1.4	1.2	0.82	1.35	2.4	2.33	0.64	0.96	1.77	1.7
MYCTH_2294348	0	0.95	0.99	1.8	1.25	0.77	0.92	1.94	0.71	1.23	1.57	1.24	1.77	2.2	1.56	1.96	1.95	1.08	0.73	2.66	1.94
MYCTH_2296293	Inosine/uridine-preferring nucleoside hydrolase	62.43	81.24	91.41	79.1	39.31	45.93	61.65	60.58	55.17	57.75	110.54	93.47	75.16	78.44	84.81	81.53	62.47	69.38	57.92	64.71
MYCTH_2312359	0	18.57	19.73	20.72	17.37	13.16	15.62	21.27	20.02	19	17.04	14.89	17.52	18.37	19.9	18.28	19.17	16.73	16.76	21.63	19.71
MYCTH_2303426	Ribosomal protein S11	185.35	247.08	139.8	149.9	122.62	133.97	144.21	127.53	270.74	215.46	201.7	167.25	175.03	190.4	158.31	161.46	204.31	214.6	112.35	90
MYCTH_48564	0	2.33	3.74	3.35	2.76	1.59	1.57	1.8	3.05	2.86	2.68	2.22	2.82	2.77	2.76	1.94	2.04	2.83	2.76	2.53	3.37
MYCTH_2304808	Protein of unknown function DUF155	42.13	42.32	38.65	37.05	83.47	93.66	31.61	32.95	47.08	43.79	35.67	39.88	47.18	41.34	53.32	53.23	41.78	40.84	37.69	34.32
MYCTH_2298808	Lipase, active site	33.83	37.59	36.06	31.68	24.06	23.39	39.26	35.55	36.61	35.96	27.65	34.56	38.76	39.24	37.04	37.39	35.26	36.09	36.8	32.91
MYCTH_101762	0	11	12.48	11.96	11.03	3.86	3.9	7.69	5.79	21.08	16.81	11.23	11.05	12.66	11.1	10.16	9.61	10.11	14.41	9.89	9.59
MYCTH_2079758	0	42.56	35.78	43.84	43.52	28.65	29.1	46.87	45.52	40.58	42.38	41.95	39.11	47.51	38.52	43.02	41.48	46.59	43.33	41.91	47.37
MYCTH_92395	0	0	1.06	7.21	1.57	0	0	10.1	13.57	0	3.22	0	9.17	0	0	1.52	6.45	0	0	0.06	0
MYCTH_2134725	0	112.45	109.24	132.86	127.27	96.38	97.69	121.21	120.24	77.84	88.06	134.53	139.25	90.86	90.27	121.55	129.59	83.07	87.15	153.24	144.55
MYCTH_43941	Sugar transporter	0.73	0.88	0.7	0.57	0.34	0.53	0.61	0.31	0.34	0.57	0.5	0.65	0.34	0.88	0.65	0.7	0.5	0.7	0.5	0.53
MYCTH_2310945	0	1.31	1.64	1.79	1.3	1.06	1.09	1.36	1.53	2.29	1.74	1.66	1.44	1.7	1.6	1.9	1.48	1.58	2.1	1.25	1.34
MYCTH_2311285	Sodium/calcium exchanger membrane region	46.63	49.98	59.81	53.44	55.98	53.35	60.3	52.29	45.77	50.27	53.51	58.58	52.2	52.21	56.1	56.39	46.6	47.61	57.1	53.61
MYCTH_61442	Phosphopantetheine-binding	31.49	102.03	25.63	20.72	54.58	44.26	2.75	3.61	38.77	30.5	91.72	85.2	53.2	62.71	24.65	24.68	59.94	64.22	6.24	9.8
MYCTH_2301666	tRNA intron endonuclease, catalytic domain-like	44.47	55.74	48.58	38.92	30.65	36.5	37.94	29.8	62.35	54.42	49.95	64.85	44.97	53.14	55.47	52.86	43.33	50.19	55.5	43.03
MYCTH_2308407	KOW	41.59	42.61	46.42	43.25	32.41	28.61	30.99	27.54	52.41	50.57	44.31	44.56	48.11	43.68	35.87	37.07	48.66	42.92	39.61	39.35
MYCTH_40111	beta-galactosidase	2.51	2.88	3.08	3.75	2.27	2.26	3.63	7.33	2.32	2.18	2.5	2.89	2.4	2.95	2.99	3.48	2.07	2.13	2.65	5.99
MYCTH_2308395	Myristoyl-CoA:protein N-myristoyltransferase	60.78	72.94	56.02	53.09	32.08	36.72	46.86	43.99	59.51	60.38	54.09	55.12	64.64	72.83	46.03	48.71	62.92	63.46	46.7	46.06
MYCTH_2312415	YD repeat	0.47	0.47	0.79	0.83	0.25	0.15	0.28	0.18	0.84	0.92	0.73	0.76	0.6	0.68	0.4	0.87	0.43	0.41	0.43	0.33
MYCTH_2304039	Ubiquitin interacting motif	14.06	13.8	16.44	15.5	9.9	9.52	17.48	17.58	14.03	15.54	17.07	16.08	15.79	15.67	14.09	13.24	16.28	15.59	15.49	15.92
MYCTH_2304410	Protein of unknown function DUF1682	75.97	82.18	79.7	84.06	54	59.49	58.5	54.18	72.18	82.06	88.24	84.61	73.74	68.62	84.47	84.35	70.62	73.77	70.99	76.93
MYCTH_111604	Haloacid dehalogenase-like hydrolase	23.05	27.51	28.03	25.26	26.84	26.78	27.26	23.2	25.62	24.96	27.99	29.21	22.41	22.59	36.79	33.98	20.72	22.01	22.37	20.94
MYCTH_2308120	Mannose-6-phosphate isomerase, type I	73.06	65.37	69.09	61.17	81.75	105.42	26.54	24.5	77.36	84.41	60.49	66.38	70.13	66.48	60.69	58.62	69.59	61.23	60.79	56.19
MYCTH_2299217	Ribosomal protein L47, mitochondrial	56.3	64.88	66.91	58.03	39.08	46.08	81.36	77.07	61.5	54.2	67.27	72.17	54.25	54.87	75.52	76.86	52.47	55.63	68.58	59.98
MYCTH_2308076	0	11.26	14.75	14.95	15.65	11.26	14.81	15.23	14.15	8.07	11.01	11.44	13.35	10.54	15.02	15.21	12.61	7.66	9.21	12.63	12.57
MYCTH_87219	Heat shock protein Hsp20	14601.3	10326.7	9812.85	10154.9	19749.5	19244.6	12527.8	13409.9	9755.95	13947.9	10248.4	9836.62	9941.82	10501.1	10611.9	11318	13215	12231.2	15627.6	16029.1
MYCTH_2068493	7,8-Dihydro-6-hydroxymethylpterin-pyrophosphokinase, HPPK	8.63	9.97	9.08	9.55	7.46	8.27	9.87	8.53	8.52	7.43	10.95	11.04	9.67	8.76	10.94	9.3	7.94	8.62	9.92	10.29
MYCTH_2310546	Src homology-3	79.3	74.47	85.11	84.99	91.73	76.45	81.82	75.64	56.15	62.19	71.92	78.85	72.93	70.95	84.12	86.99	71.54	65.4	76.59	78.54
MYCTH_2298542	0	27.08	28.56	30.48	29.03	21.41	20.2	29.85	29.38	28.72	29.03	28.95	31.22	28.15	30.07	30.97	30.57	28.51	27.77	29.86	29.96
MYCTH_2303653	0	27.52	25.36	27.4	24.35	23.93	27.45	28.83	23.91	20.55	22.62	21.88	24.45	26.57	25.74	25.96	27.01	21.97	23.11	27.15	24.67
MYCTH_2110132	0	0.96	0.71	1	1.05	0.43	0.34	0.48	0.36	0.58	0.98	0.79	0.81	0.4	0.67	0.9	0.68	0.66	0.57	0.99	0.92
MYCTH_2300308	Amidohydrolase 2	21.21	26.33	17.93	16.51	10.09	12.91	14.64	15.79	19.88	16.03	15.12	17.48	25.28	27.11	24.3	22.55	21.58	23.76	13.58	13.84
MYCTH_2295908	Fungal transcriptional regulatory protein, N-terminal	52.29	72.02	76.32	95.65	194.46	104.59	66.54	96.23	35.31	44.57	68.43	61.53	59.77	62.61	104.24	102.05	48.32	49.33	50.16	87.82
MYCTH_2299180	Glycoside Hydrolase Family 43 protein	9.31	12.9	12.71	12.31	6.92	6.58	8.68	6.78	17.65	15.63	12.72	11.66	14.39	15.14	8.81	8.64	15.64	13.56	10	11.57
MYCTH_99838	Alpha/beta hydrolase fold-1	29.52	25.35	29.02	25.24	33.56	36.21	33.23	34.18	18.59	17.15	23.68	23.02	23.37	22.8	29.34	28.02	22.7	21.2	23.4	23.91
MYCTH_2299302	0	10.26	9.88	13.47	14.58	13.05	14.78	20.86	17.36	6.02	8.16	10.23	14.67	5.84	7.83	14.8	17.11	6.68	8.01	16.27	15.99
MYCTH_59287	Zinc finger, C2H2-type	1.9	2.26	4.71	2.72	4.7	5.28	7.22	5.28	3.93	4.9	3.1	3.42	2.61	0.37	5.32	4.86	1.92	2.01	3.82	3.81
MYCTH_2307824	Alpha/beta hydrolase fold-3	20.77	33.17	16.12	13.64	15.67	17.84	15.64	15.98	17.25	15.13	9.49	10.37	27.77	32.05	20.77	21.67	18.33	21.19	7.09	7.38
MYCTH_112121	Thiamine pyrophosphate enzyme, C-terminal TPP-binding	3765.78	3572.86	3021.42	3333.98	4419.64	4275.3	4243.7	4300.64	4213.81	4409.94	3789.91	3677	4160.18	4238.39	3356.54	3419.49	4427.94	4321.77	4516.3	4724.45
MYCTH_2297010	0	0.54	0.82	0.98	0.26	0.45	0.53	0.35	0.26	0.34	0.78	1.14	0.79	0.71	0.45	0.18	0.38	0.35	0.8	1.05	0.44
MYCTH_2312823	0	33.31	35.07	37.06	32.04	42.42	44.31	30.72	30.18	41.16	34.19	33.43	35.93	33.88	33.48	40.28	40.12	34.31	33.98	32.05	29.06
MYCTH_103818	NAD(P)-binding	0.2	0.21	0.07	0.07	0.07	0.27	0.07	0.13	0.07	0.13	0	0	0.13	0.27	0.13	0	0.07	0	0	0.13
MYCTH_2295744	Protein kinase, core	6.11	7.81	8.99	8.7	5.69	4.61	9.23	8.57	7.5	6.9	6.63	7.58	8.08	7.58	7.45	8.01	7.03	6.56	7.24	6.99
MYCTH_2303449	Helicase, superfamily 1 and 2, ATP-binding	63.45	67.12	80.44	71.72	53.24	47.41	66.92	65.39	132.83	84.96	102.6	87.91	58.11	55.9	63.26	61.28	66.72	68.36	81.79	78.27
MYCTH_2303954	WD40 repeat-like	20.58	21.7	27.49	21.54	24.48	25.63	20.56	20.45	10.33	12.23	19.99	23.64	22.68	23.89	27.28	24.96	17.35	18.87	20.31	17.26
MYCTH_2118950	Zinc finger, C6HC-type	0.39	0.49	0.1	0.1	0.05	0.1	0.24	0.1	0.33	0.19	0.15	0.19	0.24	0.29	0.24	0.1	0.19	0.29	0.24	0.1
MYCTH_2315630	0	2286.36	2225.8	2017.15	2151.8	2651.35	2572.32	2592.91	2861.43	1514.35	1751.02	2015.55	2175.28	2151.13	2154.34	2861.04	3151.57	1974.4	1985.85	2371.41	2412.73
MYCTH_2297782	FAD linked oxidase, N-terminal	8.21	8.19	9.67	9.72	6.69	4.7	6.22	6.82	8.8	8.79	10.29	9.78	9.15	9.65	8.86	8.53	9.81	8.96	8.89	9.28
MYCTH_2308582	Mitochondrial glycoprotein	176.9	183.32	164.07	163.09	125.59	139.97	159.13	160.98	205.3	166.94	186.6	174.31	166.69	171.94	176.63	172.42	166.48	171.59	185.52	153.25
MYCTH_2299851	Src homology-3	4.58	5.82	7.45	5.84	3.57	4.12	6.64	5.75	4.17	5.31	5.03	6.66	5.9	7.02	7	7.12	3.72	5.56	6.42	5.97
MYCTH_2310832	Crotonase, core	11.2	14.6	15.78	14.33	7.33	8.33	8.54	8.08	10.26	13.09	11.95	13.75	15.64	14.19	15.08	13.44	12.03	12.47	9.14	10
MYCTH_112086	Heat shock protein DnaJ, cysteine-rich region	36.75	35.12	35.4	42.77	39.15	43.59	51.59	58.11	16.82	15.87	27.42	30.25	20.9	22.38	37.92	43.97	21.82	19.64	29.09	24.59
MYCTH_2296372	0	285.15	243.97	257.53	258.67	284.25	308.21	223.58	225.82	248.48	287.32	274.67	267.85	307.41	286.96	237.35	249.29	308.38	311.41	306.24	305.69
MYCTH_2305949	0	4.85	7.99	1.96	1.6	2.22	3.01	3.94	3.31	5.94	5.98	4.07	4.98	6.27	9.75	4.59	3.06	2.53	5.91	3.1	4.55
MYCTH_2299849	MFS general substrate transporter	5.3	6.49	8.21	9.42	4.96	4.91	6.98	6.33	3.83	4.62	7.06	6.33	6.5	6.45	7.5	7.37	5.71	5.88	5.76	5.72
MYCTH_114955	0	38.25	44.25	49.76	46.92	41.05	36.61	61.59	57.95	29.15	30.34	42.55	45.47	40.38	39.48	54.14	52.8	34.59	35.53	45.68	44.74
MYCTH_2301655	Hypothetical protein	0	0.19	0.37	0.28	0.19	0.09	0	0.37	0	0.09	0.93	0.28	0.19	0.1	0.09	0.3	0.37	0.28	0.65	0.09
MYCTH_2302928	0	20.71	27.98	22.37	20.48	9.97	11.77	14.33	12.34	21.76	20.57	19.97	24.64	20.35	20.14	21.55	23.41	18.39	23.68	21.58	15.23
MYCTH_108890	Sugar transporter, conserved site	7.27	14.5	9.28	9.63	10.13	9.81	7.17	6.8	10.31	8.95	8.03	8.24	14.68	16.08	6.15	5.53	10.69	11.03	5.55	6.73
MYCTH_2296084	0	97.54	111.02	93.09	87.04	71.22	63.32	74.29	66.04	108.1	104.36	98.63	96.65	111.19	113.45	82.79	88.59	102.5	107.86	76.91	80.03
MYCTH_2295344	Oxidoreductase, C-terminal	29.18	29.55	23.07	20.09	12.59	14.53	11.68	11.89	10.9	15.79	16.25	20.62	15.52	17.69	13.09	12.31	13.85	15.63	19.79	17.72
MYCTH_2299772	Aromatic-ring hydroxylase	50.43	36.28	40.49	42.38	61.17	75.01	54.07	49.59	56.15	58.84	32.27	35.64	47.07	52.49	39.82	37.15	52.76	48.78	59.65	55.47
MYCTH_2311537	0	30.42	29.12	37.44	33.5	24.29	20	34.88	33.72	31.65	32.31	33.22	33.61	31.6	30.2	31.49	30.77	28.86	29.24	33.59	31.98
MYCTH_2305443	0	1.17	1.15	1.91	1.58	0.72	1.17	2.88	2.29	0.78	1.04	1.67	3.25	1.11	1.18	2.58	2.02	0.64	1.05	2.99	3.99
MYCTH_2128390	0	0.53	0	1.02	0.51	0	0.51	0.13	0.76	0.37	0.74	0.63	0.75	0.13	0.8	0.13	0.96	0	0.64	0.5	0.63
MYCTH_2308945	Fungal transcriptional regulatory protein, N-terminal	9.06	10.77	9.44	8.89	6.13	6.52	7.6	5.81	8.33	9.22	7.8	9.22	13.16	13.83	8.33	7.87	10.73	11.17	7.16	6.74
MYCTH_2305407	exo-beta-1,3-glucanase	218.52	210.71	183.73	167.43	146.75	157.06	130.8	122.13	121.91	162.56	183.5	175.91	207.48	204.88	117.79	114.22	188.63	204.77	204.52	185.91
MYCTH_2313229	Hypothetical protein	0.47	0.74	0.89	0.68	0.42	0.16	0.1	0.31	0.51	0.77	0.47	0.52	0.47	1.31	0.31	0.68	0.73	0.69	0.26	0.62
MYCTH_2306691	WD40 repeat	16.45	15.9	20.67	22.37	14.04	12.29	22.91	21.56	16.04	17.06	18.43	18.6	15.86	15.16	18.04	19.06	15.71	16.15	19.99	18.88
MYCTH_2295937	Nop14-like protein	17.95	19.6	23.13	20.26	11.44	10.53	17.56	14.48	39.06	25.65	24.19	25.08	16.64	18.07	20.05	18.88	16.85	18.85	24.14	19.97
MYCTH_2300708	Peptidase S54, rhomboid	25.73	32.24	29.9	33.07	38.27	30.52	29.81	31.01	38.53	43.91	29.79	31.09	38.28	36.03	37.39	37.11	36.09	34.21	25.34	29.18
MYCTH_2065104	0	0.9	0	0.32	1.52	0.57	0	0	0	0.58	0.62	0.69	0.52	0.07	0.02	0.89	1.1	0.4	0.28	0.83	0.33
MYCTH_2094326	Bacterial surface antigen (D15)	74.9	81.31	71.7	68.92	54.28	58.77	62.97	59.75	65.95	71.74	66.85	70.6	73.18	71.93	67.93	62.66	69.5	73.42	65.68	62.01
MYCTH_2315304	0	795.88	867.42	941.63	1046.81	1359.49	1195.5	1645.52	1620.75	739.91	819.83	874.52	898.7	874.11	914.5	1229.67	1283.94	829.92	865.98	1014.6	1119.25
MYCTH_2303362	Helicase, superfamily 1 and 2, ATP-binding	10.79	14.24	12.9	11.56	5.43	5.06	9.98	8.72	15.61	12.82	10.99	11.95	11.62	13.06	11.7	11.39	11.78	12.56	9.27	11.33
MYCTH_2311601	NOP5, N-terminal	60.61	66.98	73.26	71.79	36.14	34.34	55.36	49.99	130.22	70.89	73.82	73.76	55.85	54.89	58.64	58.25	61.99	63.93	66.57	56.12
MYCTH_2304244	Aldehyde dehydrogenase, conserved site	86.12	92.39	132.08	117.98	73.38	80.81	89.9	80.72	75.02	72.84	98.55	107.68	92.71	88.89	91.87	85.84	80.08	77.22	89.23	88.55
MYCTH_2111617	Heterokaryon incompatibility	18.14	18.99	20.87	17.84	14.91	17.42	21.98	22.23	24.93	22.17	21.24	26.52	22.06	22.38	27.46	29.24	17.15	19.94	25.6	21.33
MYCTH_2306078	0	1.69	1.89	2.26	1.74	1.23	1.54	2.05	2.06	1.48	2.24	1.97	2.66	2.33	2.51	2.12	2.59	2.67	2.11	2.12	2.27
MYCTH_2303565	Glycosyltransferase Family 22 protein	41.98	43.96	48.39	45.47	29.61	29.6	46.39	42.03	34.72	39.58	43.45	52.27	40.93	48.27	46.6	45.43	41.12	41.35	48.68	47.34
MYCTH_2299780	exo-beta-1,3-glucanase	11.05	12.04	10.63	11.14	7.39	7.83	12.95	12	14.77	12.44	9.03	8.85	13.49	12.53	10.33	11.15	12.53	13.56	8.89	8.3
MYCTH_2315211	BTB/POZ fold	294.7	353.87	296.6	270.76	222.6	248.53	229.66	210.6	314.03	304.37	318.48	343.73	314.49	346.78	288.58	292.3	286.43	343.38	273.31	290.68
MYCTH_2308537	Zinc finger, RING-type	163.65	149.93	143.79	139.05	163.5	146.73	154.84	162.9	140.82	151.24	144.41	144.22	150.34	154.68	130.71	132.1	149.51	145.7	150.83	152.36
MYCTH_2304289	0	70.47	80.98	71.13	65.43	54.56	60.37	64.67	56.5	90.44	91.03	61.95	70.93	79.95	93.76	59.92	60.41	84.93	93.7	72.52	68.47
MYCTH_2298688	O-methyltransferase, COMT, eukaryota	8.84	15.13	12.66	9.53	12.43	13.57	15.09	18.1	12.59	10.12	8.58	7.76	14.06	15.45	24.45	21.72	10.26	12.33	3.65	6.44
MYCTH_2303853	N-6 adenine-specific DNA methylase, conserved site	4.96	5.05	5.49	5.67	4.94	4.77	5.06	5.22	9.63	6.01	4.48	4.72	5.28	5.21	4.65	4.67	5.87	6.11	4.56	4.31
MYCTH_2309720	Glycerophosphoryl diester phosphodiesterase	2.3	2.66	2.53	2.85	2.11	2.05	3.11	1.95	2.11	1.82	1.9	2.09	2.54	3.07	2.63	2.56	2.31	2.71	2.85	2.46
MYCTH_2312689	0	52.44	63.41	63.05	60.75	37.68	44.36	51.41	49.26	53.25	51.07	58.15	60.45	49.73	59.61	59.92	64.01	49.7	56.86	57.15	54.37
MYCTH_2127287	Prefoldin	3.59	3.51	2.37	2.3	1.81	2.05	1.47	1.18	2.94	2.21	1.31	1.43	2.03	2.44	2.21	1.86	1.89	1.66	1.49	1.33
MYCTH_2297883	Coenzyme Q biosynthesis Coq4	417.41	372.28	422.97	468.61	392.07	385.59	667.59	676.37	145.13	270.5	485.92	508.94	270.05	317.76	587.65	609.51	251.6	282.53	662.97	613.18
MYCTH_2309406	Inorganic pyrophosphatase	20.03	26.07	18.07	18.51	11.06	8.91	11.69	12.44	17.94	21.81	18.28	18.06	23.01	23.36	19.41	19.89	19.28	20.3	13.96	20.54
MYCTH_2307628	Methyltransferase type 11	129.52	155.12	51.01	49.64	98.82	103.05	49.26	49.49	96.67	101.41	54.38	58.04	113.49	120.15	43.13	45.72	107.62	121.38	47.72	52.8
MYCTH_2311611	Phosphoesterase	79.7	87.69	91.72	82.58	67.09	75.65	95.4	83.85	75.62	81.68	80.47	93.65	75.45	82.13	92.76	93.98	68.06	75.58	102.25	87.21
MYCTH_2050447	0	13.57	14.67	19.73	16.32	4.25	5.3	6	10.1	8.2	15.48	12.19	14.71	16.86	18.2	16.52	13.63	16.11	13.48	12.46	12.42
MYCTH_2128027	0	16.19	18.7	12.62	9.14	12.95	12.73	14.1	15.07	10.81	7.15	15.58	10.4	12.85	13.09	11.43	10.21	10.06	12.21	5.4	7.14
MYCTH_2304023	0	2.22	1.44	1.69	2.66	2.22	1.09	2.35	1.68	1.83	1.64	1.96	1.17	1.88	1.33	1.27	1.49	1.68	0.9	1.37	1.86
MYCTH_2308418	Serine/threonine protein kinase, active site	34.1	36.79	36.08	32.44	34.3	39.41	24.86	20.95	28.92	35.45	35.09	40.15	38.03	38.01	33.97	32.98	32.86	36.54	35.06	31.9
MYCTH_2295069	Nucleoporin, Nsp1-like, C-terminal	116.27	105.05	143.54	133.6	78.71	92.76	144.9	131.59	130.99	140.23	143	136.88	114.71	105.76	126.89	116.81	130.67	133.5	162.68	149.46
MYCTH_2114599	0	17.52	18.2	17.77	16.41	12.73	12.97	15.56	13.73	16.65	13.45	15.42	17.5	18.75	17.63	15.67	17.66	15.27	16.45	16.17	16.29
MYCTH_2310503	Dbl homology (DH) domain	30.1	28.07	20.08	22.55	13.78	13.9	21.05	18.49	21.45	23.07	18.89	19.29	25.84	22.12	16.7	17.4	25.34	21.77	18.09	21.44
MYCTH_2299002	RNA-binding S4	49.48	53.01	56.39	59.25	34.85	31.33	64.15	63.33	65.05	44.2	59.75	59.53	41.19	38.69	64.2	65.56	45.12	40.26	52.44	46.44
MYCTH_2314728	Ribosomal protein L13	466.41	649.45	292.61	303.08	246.61	304.34	280.52	252.71	642.99	491.61	450.77	445.44	503.75	540.11	330.97	330.58	481.06	548.87	233.92	187.87
MYCTH_2295934	Cytoskeleton-associated protein, CAP-Gly	36.11	34.57	42.89	38.13	26.52	24.52	24.2	24.12	26.46	31.8	32.46	35.64	30.3	28.4	33.74	34.65	28.79	27.79	36.59	38.35
MYCTH_2141429	MGS-like	107.06	113.43	101.24	101.33	69.73	76.6	54.02	57.24	135.78	95.39	67.08	74.23	124.62	120.84	70.62	64.95	110.05	104.15	51.04	60.38
MYCTH_2311751	Forkhead-associated	1.23	1.41	2.35	2.7	1.69	1.15	1.44	0.99	1.62	1.33	1.12	1.29	1.96	2.01	1.55	1.57	1.58	1.92	0.62	0.8
MYCTH_2308084	Fungal transcriptional regulatory protein, N-terminal	2.41	2.98	4.3	4.25	4.41	4.56	5.17	5.54	2.43	3.35	2.86	3.09	3.53	3.12	5.2	4.57	3	2.96	4.11	4.97
MYCTH_2301186	Alpha/beta hydrolase	28.66	30.96	38.11	40.92	17.62	18.63	37.3	36.75	31.63	19.62	34.73	36.06	21.43	19.46	42	43.9	20.98	21.21	29.3	24.51
MYCTH_93897	0	0.31	0.4	0.31	0.43	0.42	0.34	0.36	0.25	0.27	0.46	0.25	0.45	0.19	0.2	0.43	0.51	0.32	0.25	0.5	0.34
MYCTH_2112071	ATPase, F1/V1/A1 complex, alpha/beta subunit, nucleotide-binding	6.61	5.31	9.76	8.92	4.04	4.15	6.11	6.72	6.3	7.31	7.13	10.15	7.1	7.18	9.33	8.54	5.76	5.61	7.93	7.34
MYCTH_2294216	Exon junction complex, Pym	56.3	72.19	61.44	51.13	42.85	48.08	64.57	58.62	47.38	58.31	48.27	68.58	57.88	76.26	64.37	70.46	45.95	64.59	60.96	48.44
MYCTH_79077	SET	10.83	10.57	16.63	16.68	8.79	7.37	17.19	16.24	14.15	13.97	12.12	12.34	12.19	10.55	15.2	15.89	12.34	11.4	16.48	15.93
MYCTH_2307334	Histidine acid phosphatase	39.24	42.09	29.99	27.08	20.89	25.94	24.94	23.69	47.64	45.4	31.77	37.26	43.6	46.78	29.57	30.75	41.77	43.74	31.38	26.16
BGI_novel_G000023	#N/A	5.65	5.25	4.85	5.73	3.79	4.06	5.33	3.3	2.99	3.97	4.12	4.48	4.73	4.38	4.49	5.29	4.06	4.8	4.41	4.4
MYCTH_2305979	FAD-dependent pyridine nucleotide-disulphide oxidoreductase	29	27.54	33.19	27.6	13.45	14.68	24.38	22.25	19.79	17.71	28.92	28.87	20.28	19.41	28.18	28.56	16.74	18.64	26.23	22.68
MYCTH_2313931	Proteasome component region PCI	103.69	129.65	104.88	94.23	68	78.28	78.4	74.04	112.28	113.74	102.16	120.38	120.18	128.15	98.21	94.78	105.65	125.33	96.18	90.01
MYCTH_2296378	Di-trans-poly-cis-decaprenylcistransferase	69.18	67.38	71.77	71.32	88.15	90.05	67.47	62.64	70.26	71.79	80.11	82.55	56.99	57.17	69.46	67.63	61.87	64.53	83.77	85.29
MYCTH_2122575	0	0.04	0.04	0	0.04	0	0	0	0.08	0	0.11	0.04	0.08	0	0	0	0.08	0	0.04	0.08	0.11
MYCTH_2294550	Scytalone dehydratase	5.74	4.83	15.87	12.74	6.04	6.27	14.3	12.96	8.13	9.46	3.94	7.91	8.17	9.59	12.08	11.62	7.68	7.29	16.64	12.56
MYCTH_2144232	Adenylate cyclase-associated CAP, N-terminal	36.04	31.45	30.97	26.34	45.99	52.47	20.64	18.34	30.95	30.74	27	27.57	32.03	32.41	26.33	25.94	27.31	29.7	31.05	26.06
MYCTH_2132441	Transcription factor, MADS-box	168.94	206.12	202.2	185.17	124.94	124.25	168.41	143.17	140.63	169.98	157.79	176.77	172.46	184.14	158.13	164.62	148.24	171.34	159.64	153.33
MYCTH_2310246	0	63.25	64.13	52.49	54.4	48.06	46.34	63.82	64.96	47.28	50.03	54.04	56.26	49.09	55.41	51.47	57.68	48.03	56.24	54.32	57.01
MYCTH_2059186	Berberine/berberine-like	0.95	0.66	1.09	0.66	0.29	0.45	0.83	1	1.26	0.69	1	0.87	0.82	0.83	1.03	0.81	0.96	0.8	0.91	0.99
MYCTH_2308031	GPCR, family 2, secretin-like	0.65	0.5	0.25	1.03	0.19	0.19	0.03	1.73	0.25	0.28	0.09	0.25	0.59	0.5	0.34	0.24	0.44	0.73	0.28	1.47
MYCTH_2131445	AAA+ ATPase, core	8.11	7.57	8.6	9.41	6.31	6.17	9.28	7.74	11.9	9.25	9.5	9.58	7.94	6.49	8.67	8.92	7.5	7.94	8.83	7.03
MYCTH_2303529	Protein kinase-like	7.17	10.18	7.25	4.56	5.66	7.33	4.91	3.81	12.78	10.15	10.77	7.43	10.35	10.66	7.25	6.93	9.42	12.29	4.12	4.28
MYCTH_2312847	Fungal transcriptional regulatory protein, N-terminal	5.68	6.01	9.67	12.26	7.52	5.2	14.16	13.07	4.92	5.51	7.62	7.4	6.89	6.19	13.93	12.56	6.12	6.21	9.41	9.74
MYCTH_2304708	3'5'-cyclic nucleotide phosphodiesterase	34.01	33.6	34.37	38.78	21.65	17.89	56.22	45.61	33.21	30.27	36.74	36.3	38.65	35.26	27.92	29.09	35	32.14	32.61	33.74
MYCTH_2055104	Aminotransferase, class V/Cysteine desulphurase	46.47	54.45	40.38	34.89	26.98	34.03	32.35	31.42	36.9	29.04	36.55	40.68	44.46	47.1	27.11	27.61	34.48	40.99	26.92	29.49
MYCTH_2307892	0	16.73	25.75	33.35	34.66	29.11	26.98	32.13	30.62	13.47	14.04	16.79	20.71	15.67	18.48	27.62	33.36	14.11	16.46	21.79	21.71
MYCTH_2310081	0	456.31	485.72	745.48	826.05	489.3	398.7	488.92	513.32	260.61	236.02	515.37	501.82	301.1	293.01	596.5	601.13	285.83	288.58	394	441.18
MYCTH_2070984	0	92.71	105.16	109.4	107.56	154.19	124.58	102.33	102.68	81.82	90.15	103.55	107.65	89.25	91.46	129.04	129.06	86.92	86.56	104.11	108.52
MYCTH_2056329	0	34.48	44.04	28.24	32.17	28	33.62	28.68	31.61	26.47	20.14	20.22	20.85	35.48	38.37	27.39	26.29	24.44	30.06	14.67	16.79
MYCTH_2315454	0	15.75	20.43	18.11	15.92	9.44	15.6	20.44	17.64	22.4	21.24	19.75	18.58	17.88	19.96	17.98	19.28	17.26	19.33	17.89	15.81
MYCTH_2297226	0	29.4	32.33	33.59	32.81	23.01	20.57	29.92	27.94	29.89	33.54	30.69	34.92	28.91	30.62	37.26	35.73	31.08	32.46	33	35.17
MYCTH_2072388	Beta-lactamase	17.33	24.23	32.04	26.53	22.28	25.3	23.61	18.96	23.85	25.13	16.82	16.14	27.05	27.91	20.71	21	24.02	23.96	17.65	20.42
MYCTH_2055311	Peptidase C19, ubiquitin carboxyl-terminal hydrolase 2	28.81	28.82	32.91	28.86	17.42	18.01	25.39	21.89	29.83	37.32	25.95	29.91	32.17	31.36	27.19	28.26	30.63	31.21	34.07	29.88
MYCTH_2135627	DNA-binding, yeast	48.62	53.16	59.04	56.88	41.92	44.7	44.24	42.71	32.19	39.28	55.39	58.42	45.86	47.56	57.88	60.79	46.54	51.43	49.12	50.71
MYCTH_2132657	Isocitrate/isopropylmalate dehydrogenase	173.95	185.36	195.39	231.33	153.75	158.17	218.11	223.7	209.46	142.35	232.76	207.71	144.57	143.45	233.86	235.93	146.85	149.08	170.65	154.19
MYCTH_2300968	0	37.2	46.75	46.39	40.73	21.15	24.7	38.19	30.51	37.54	45.1	40.64	47.47	43.28	48.38	46.11	45.4	35.77	46.1	44.35	39.98
MYCTH_2306309	NADH dehydrogenase (ubiquinone), 30 kDa subunit	393.89	398.03	401.54	398.59	302.27	326.24	387.47	391.67	336.91	323.52	403.08	407.9	349.07	360.8	493.69	500.31	336.99	340.57	379.73	354.5
MYCTH_2110635	0	0.41	1.34	0.89	0.44	0.35	0.52	0.66	0.67	0.3	0.41	0.83	0.8	0.57	0.96	0.77	1.07	0.28	0.5	0.8	0.63
MYCTH_2071514	0	0	0	0	0	0	0.25	0	0.24	0	0	0	0	0	0	0	0	0	0.25	0	0
MYCTH_2306038	0	13.26	15.97	17.37	15.72	9.59	9.38	17.29	17.61	12.08	13.09	11.06	12.47	17.25	17.98	16.19	17.08	15.85	15.94	11.14	13.29
MYCTH_2296291	Like-Sm ribonucleoprotein, eukaryotic and archaea-type, core	43.58	46.77	51.63	48.79	33.28	35.03	54.75	48.75	39.63	41.44	52.75	49.61	42.52	45.65	48.08	46.4	40.63	40.77	51.29	53.38
MYCTH_2297287	0	40.27	41.49	48.44	45.83	54.41	54.31	59.47	58.94	31.35	32.24	37.56	39	41.17	40.53	55.85	58.69	41.44	40.24	45.81	45.54
MYCTH_2122159	FAD-dependent pyridine nucleotide-disulphide oxidoreductase	35.59	41.26	40.94	41.35	19.26	23.09	22.97	23.78	43.21	32.54	34.37	35.61	36.44	35.84	27.97	29.19	35.08	36.52	24.13	24.57
MYCTH_2309575	xylanase	0.33	0.5	0.89	0.57	0.5	0.44	0.94	0.45	0.49	0.6	0.28	0.81	0.72	0.56	1.38	1.26	0.56	0.45	0.55	0.77
MYCTH_2299111	0	7.87	10.41	9.36	7.2	8.04	8.49	11.05	9.07	9.43	10.54	7.26	8.35	9.11	11.43	10.64	12.86	8.19	8.06	9.73	9.11
MYCTH_2303133	Protein of unknown function DUF298	37.6	44.65	48.24	40.4	28.44	34.43	52.62	49.84	41.82	41.48	45.13	51.29	44.09	41.35	37.26	39.75	40.37	42.37	38.08	37.99
MYCTH_2302628	RNA recognition motif, RNP-1	9	10.11	10.1	8.44	5.13	6.38	5.28	4.52	19.51	11.83	12.27	13.05	8.62	10.02	8.87	9.85	10.22	11.5	6.79	6.6
MYCTH_2306305	0	6.19	5.43	6.82	5.84	6.79	7.39	10.12	9.13	6.88	7.3	4.63	5.6	6.46	7.8	7.61	7.92	5.46	7.21	8.48	6.21
MYCTH_50286	0	0	0.18	0	0	0	0	0	0.33	0	0	0	0.17	0	0	0.33	0	0	0	0	0
MYCTH_2052357	DNA repair metallo-beta-lactamase	9.76	11.28	14.15	12.31	5.1	5.13	15	13.02	14.29	14.08	11.73	13.57	11.99	13.12	11.59	12.23	10.95	12.39	12.98	12.84
MYCTH_2309930	Histidine acid phosphatase	0.53	0	0	0	0	0	0	0	0.53	0.56	0	0.85	0	0	0	0	0.6	0	0	0
MYCTH_2295555	0	3.59	4.95	4.75	3.95	2.99	2.99	3.62	2.81	3.15	4.25	3.15	2.87	5.33	5.75	4.28	4.13	4.34	4.4	3.12	3.56
MYCTH_2311378	Aminoacyl-tRNA synthetase, class I, conserved site	64.66	69.62	53.04	55.73	30.19	32.71	46.53	42.25	76.11	60.25	47.29	48.36	74.11	69.69	39.91	40.35	66.88	66.59	36.34	37.3
MYCTH_2092357	0	39.67	37.38	42.95	35.68	30.14	31.47	41.97	36.13	32.97	39.89	31.98	39.03	38.03	37.68	40.11	42.55	34.18	36.59	40.82	38.79
MYCTH_2296792	0	4.08	4.92	4.19	4.33	3.65	2.73	2.97	3	4.13	4.82	4.18	4.49	5.45	4.5	4.09	3.7	4.18	4.5	3.64	3.96
MYCTH_2308172	Protein kinase, core	3.55	4.7	3.98	3.42	4.11	5.59	3.99	2.82	3.35	3.45	3.47	3.76	4.91	5.81	5.07	3.74	3.26	5.02	3.89	3.32
MYCTH_2107271	0	21.74	21.57	21.69	18.57	13.78	20.11	9.29	9.73	7.55	12.32	17.91	19.43	21.64	23.59	20.61	18.58	18.41	20.8	13.7	14.3
MYCTH_2311001	Isocitrate lyase and phosphorylmutase	162.66	134.83	91.39	78.46	70.75	73.73	90.77	100.93	125.11	107.05	110.42	80.73	118.36	118.45	68.46	63.9	114.38	103.85	66.05	60.48
MYCTH_2063233	0	0	0	0	0	0	0	0	0.1	0	0	0	0	0	0	0	0	0	0	0	0
MYCTH_2300958	Protein prenyltransferase, alpha subunit	68.69	70.59	67.9	66.49	56.5	53.24	72.26	71.34	57.2	66.41	58.82	67.85	67.2	73.35	63.73	65.99	64.22	66.16	62.67	61.31
MYCTH_2299427	Ribokinase	63.96	64.67	49.84	44.39	28.66	33.68	42.83	45.15	59.32	46.13	55.35	51.72	55.36	60.83	43.69	42.1	53.77	57.28	35.58	36.25
MYCTH_2310059	GRAM	60.91	58.31	67.69	61.76	63.88	54.23	59.51	57.07	56.89	59.06	59.19	61.69	63.5	57.2	60.18	62.09	62.91	55.73	58.19	61.87
MYCTH_54618	chitinase	34.23	41.24	33.92	31.43	21.56	27.73	25.34	19.58	26.71	34.2	29.07	30.72	35.08	41.05	25.58	25.14	30.68	34.44	33.19	24.94
MYCTH_2308783	0	250.12	303.1	261.99	272.22	217.38	225.44	271.34	271.92	215.14	207.66	262.64	263.64	232.71	255.63	310.64	321.83	208.68	218.66	228.23	210.84
MYCTH_2311423	Mannose-6-phosphate receptor, binding	33.92	37.7	41.85	36.66	26.43	24.22	33.94	32.39	30.58	36.08	36.47	40.4	34.13	36.09	39.71	36.39	33.3	33.97	36.66	34.56
MYCTH_2312662	Pyridine nucleotide-disulphide oxidoreductase, class-II	166.12	140.53	215.1	219.54	117.73	115.07	239.61	246.46	107.66	77.26	166.31	178.85	107.12	101.51	214.08	212.34	86.09	79.9	157.3	182.03
MYCTH_2140707	Peptidase C2, calpain	18.13	16.43	18.96	19.05	15.33	16.24	16.3	16.2	16.71	17.93	17.51	17.7	19.66	18.22	14.82	14.04	18.07	17.84	17.11	18.61
MYCTH_117146	Fungal transcriptional regulatory protein, N-terminal	72.19	94.9	104.26	82.21	74.21	53.49	14.36	14.68	61.66	71.16	91.35	120.26	74.13	67.04	31.91	32.21	83.23	78.37	88.19	122.6
MYCTH_2310782	0	99.37	101.72	128.16	139.77	167.63	155.43	187.34	204.59	83.45	106.18	109.22	139.95	113.65	111.53	157.86	159.33	115.87	115.39	167.48	179.64
MYCTH_2296807	Zinc finger, C2H2-type	222.75	241.05	382.51	393.82	392.19	295.43	457.38	420.82	202.07	233.38	381.97	363.12	234.61	241.09	357.9	368.87	226.26	227.32	386.84	434.69
MYCTH_2314749	Tetratricopeptide region	253.06	233.4	328.29	345.85	268.3	255.59	483.88	479.14	182.28	222.43	316.47	324.02	228.29	235.28	416.51	408.08	226.82	242.38	394.48	371.82
MYCTH_2297133	Asparagine synthase	18.75	14.37	19.15	14.5	13.17	14.33	12.49	11.22	22.69	17.55	11.02	11.54	19.04	18.59	12.95	10.96	17.96	18.32	12.25	12.09
MYCTH_2305747	Cytochrome c and c1 haem-lyase	44.58	43.12	49.32	45.47	36.91	39.17	52.74	47.17	50.21	44.68	44.03	45.53	41.68	37.01	52.4	53.35	38.94	42.26	49.41	42.7
MYCTH_2311679	Mitochondrial ribosomal protein, fungal Rsm25	54.05	53.85	62.19	56.09	31.65	33.98	62.6	60.27	72.85	59.03	68.55	66.75	50.05	44.74	61.44	66.82	55.48	55.22	63.09	58.79
MYCTH_2310794	TATA-box binding	0.05	0.09	0.05	0.09	0	0.14	0.05	0	0.09	0	0.05	0	0.09	0.09	0	0.1	0.05	0.05	0.05	0
MYCTH_2123570	0	0	0	0.07	0.07	0.14	0	0	0	0.13	0	0.07	0	0	0	0	0.07	0.14	0	0	0
MYCTH_2310767	0	0.96	1.53	1.69	1.32	0.48	0.56	1.21	1.26	1.46	1.16	1.55	1.45	1.41	1.55	1.74	1.14	1.51	1.88	1.53	1.26
MYCTH_2138515	Phosphatidate cytidylyltransferase	44.86	45.97	48.69	49.49	48.44	52.42	43.41	41.5	52.17	59.5	57.04	64.06	45.29	47.75	49.59	51.44	45.69	51.61	68.96	58.63
MYCTH_2301481	BIG1, ER integral membrane cell wall biogenesis	116.07	117.79	114.39	104	76.02	79.25	88.48	81.26	95.35	113.68	115.44	125.8	114.28	111.11	105.09	109.8	111.74	109.15	119.22	105.54
MYCTH_2305555	Tyrosine protein kinase, active site	19.61	22.6	19.04	18.02	23.25	21.97	26.22	24.1	6.4	8.48	12.95	11.59	9.46	12.57	20.93	20.75	8.7	8.15	15.73	13.76
MYCTH_2306784	N-acetyl-glucosaminidase	34.27	33.55	46.7	39.59	19.59	19.04	25.6	23.76	29.64	33.29	41.66	43.29	31.92	34.21	41.54	41.14	32.67	31.52	43.74	37.74
MYCTH_2303799	Histidine acid phosphatase	26.51	26.41	25.58	21.33	51.51	54.88	21.07	19.93	30.14	28.28	18.89	20.37	25.84	27.39	29.49	32.24	21.74	23.62	19.33	18.98
MYCTH_2303547	NUDIX hydrolase, core	51.39	53.29	48.62	45.62	80.71	81.68	48.03	43.57	57.12	54.36	42.91	51.76	54.31	57.43	52.07	50.53	53.08	50.46	46.46	45.61
MYCTH_2306155	0	9.57	9.95	12.92	11.33	7.2	6.48	9.69	8.04	10.31	10.11	12.01	12.48	8.12	10.73	13.65	11.87	7.91	10.14	13.31	11
MYCTH_2135036	0	1.3	1.91	2.53	1.99	1	1.31	2.66	2.43	3.3	2.53	3.62	3.2	2.15	2.69	3.55	3.62	1.95	2.13	1.76	1.7
MYCTH_2306649	Autophagy protein 12	107.54	117.94	118.68	119.65	132.71	137.98	179.02	143.25	114.77	122.14	129.78	145.83	99.8	113.14	163.34	177.2	85.03	112.71	166.14	135.24
MYCTH_2312900	0	27.83	31.78	31.4	28.26	28.38	27.62	28.64	27.3	21.03	20.18	19.95	21.2	25.21	27.2	24.68	24.79	20.45	24.34	23.58	24.26
MYCTH_2306093	Protein of unknown function DUF221	0.12	0.38	0.17	0.04	0	0.11	0.38	0.16	0.05	0.14	0	0.08	0.1	0.18	0.23	0.04	0.04	0.04	0.12	0.07
MYCTH_2296570	YT521-B-like protein	161.14	140.59	91.86	94.86	161.54	184.43	89.23	86.21	176.32	189.48	109.12	107.03	189.44	178.77	76.13	77.61	208.98	200.3	114.89	118.09
MYCTH_2305172	0	44.02	47.79	54.17	46.7	56.82	51.65	14.87	14.43	69.06	84.39	38.52	57.98	75.02	68.13	35.48	34.35	77.76	75.49	52.11	49.62
MYCTH_2301693	Aminotransferase, class-II, pyridoxal-phosphate binding site	1.74	4.64	2.5	2	0.42	0.41	0.76	0.97	1.96	1.55	3.23	3.15	2.13	2.88	1.24	1.12	2.42	1.47	2.47	1.51
MYCTH_2052748	0	37.08	45.53	57.11	55.84	40.44	43.31	56.24	48.67	35.09	37.87	48.7	51.18	39.38	40.3	49.44	47.96	34.9	39.45	47.1	46.68
MYCTH_2298090	0	22.61	24.86	27.31	27.6	16.21	17.31	26.83	23.27	25.52	26.18	27.05	30.41	20.01	21.01	26.89	25.16	21.77	22.37	29.53	27.29
MYCTH_2302201	0	286.39	268.97	266.5	260.75	320.34	340.46	331.39	303.68	246.26	279.34	267.16	281.36	257.95	280.26	311.76	315.71	246.44	280.44	342.82	308.59
MYCTH_2306673	Glycoside Hydrolase Family 61N protein	4.07	6.23	3.07	4.8	9.49	7.8	9.46	10.18	3.38	2.03	1.08	0.95	3.37	3.41	4.99	3.94	3.5	3.56	1.69	2.86
MYCTH_2311886	SART-1 protein	28.88	30.46	32.37	27.25	15.95	16.4	24.03	21.83	27.8	31.86	30.87	33.7	29.39	30.14	24.5	25.21	27.76	28.75	33.07	24.05
MYCTH_2309843	Glycosyltransferase Family 35 protein	115.25	126	84.22	97.26	120.65	97.62	118.55	109.04	79.4	116.26	82.9	83.25	165.95	166.49	92.29	89.27	139.91	136.67	74.93	87.31
MYCTH_113886	WD40 repeat	148.09	168.29	157.85	148.2	130.74	158.08	139.46	140.02	137.94	150.17	129.79	146.14	148.81	168.41	153.42	157.18	133.88	146.48	140.9	147.03
MYCTH_76163	Proteasome component region PCI	111.72	148.16	100.28	91.11	58.37	70.99	84.83	83.19	173.68	134.73	117.74	120.37	129.91	131.56	91.27	94.67	121.31	130.39	85.59	78.37
MYCTH_2300786	0	58.87	56.46	55.76	43.68	36.83	45.55	42.4	44.34	20.67	26	49.83	57.65	35	39.68	36.61	32.59	30.18	32.44	59.44	42.96
MYCTH_2304489	Uncharacterised conserved protein UCP036436, nucleotide-sugar transporter-related	58.1	58.66	91.85	79.53	54.14	60.23	65.83	64.31	39.24	49.94	76.03	87.64	49.86	56.2	76.1	75.51	47.5	50.58	87.59	78.59
MYCTH_2145474	3-oxo-5-alpha-steroid 4-dehydrogenase, C-terminal	97.71	92.11	89.01	87.6	58.68	70.49	64.57	58.84	97.22	89.02	78.62	86.49	82.71	86.47	83.7	87.8	82.29	91.18	90.23	80.11
MYCTH_2119011	Mannose-binding lectin	2.19	2.96	1.09	1.06	1.63	0.97	2.14	2.76	2.4	2.22	1.32	1.23	3.8	3.39	1.31	1.55	3.31	3.15	1	1.73
MYCTH_2303750	Vacuolar sorting protein 9	24.24	23.86	33.17	29.15	19.31	16.63	27.81	24.58	30.74	26.73	30.61	31.55	24.5	23.21	26.97	28.52	24.5	23.94	31.04	28.54
MYCTH_2078193	0	51.02	54.33	58.52	61.22	72.76	68.06	87.85	91.54	34.18	40.54	49.06	54.77	48.22	55.83	73.95	77.79	42.59	45.65	57.38	61.18
MYCTH_2018629	Macrophage migration inhibitory factor	5.07	6	5.96	5.97	4.18	4.73	5.4	4.89	5.73	6.45	5.78	6.57	5.77	6.44	6.14	6.37	6.05	5.95	7.04	5.95
MYCTH_2311847	0	18.45	16.22	20.52	19.82	14.63	13.03	21.88	21.13	16.65	19.22	18.7	19.49	15.9	15.88	18.58	19.09	16.08	15.55	23.87	23.52
MYCTH_2126992	Mitochondrial substrate carrier	5.69	5.29	8.81	4.59	6.01	10.78	3.34	2.55	3.55	7.66	5.03	8.57	4.23	4.02	6.06	7.12	5.6	5.3	5.71	5.83
MYCTH_2298928	0	4.17	2.82	4.18	4.56	1.01	1.43	5.31	3.22	3.82	4.13	2.58	3.01	3.77	3.54	2.9	4.86	3.11	3.38	2.59	2.9
MYCTH_2309825	Heat shock protein DnaJ, N-terminal	18.47	19.36	21.76	19.2	20.92	17.68	17.99	13.6	19.98	22.14	18.11	22.59	23.46	22.42	19.51	21.08	22.39	21.79	18.43	19.52
MYCTH_64095	Hypothetical protein	1.58	2.34	3	2.78	1.75	2.05	2.4	2.1	1.17	1.37	2.17	2.12	2.01	2.4	3.91	2.96	1.96	2.09	1.79	2.21
MYCTH_79143	0	0	0	0	0	0	0	0	0	0	0	0.08	0	0	0	0	0	0	0	0	0
MYCTH_2307601	Tumour susceptibility gene 101	65.31	58.58	66.45	64.59	44.79	45.95	79.02	90.35	54.6	54.14	66.46	72.06	53.26	59.23	59.62	61.78	53.34	55.91	64.05	60.45
MYCTH_101673	0	0.94	0.83	1.52	1.08	0.73	0.99	1.6	1.48	1.19	0.86	1.02	1.05	1.16	1.13	1.47	1.33	0.93	0.9	0.85	1.07
MYCTH_89935	0	0.95	1.33	1.16	1.12	0.54	0.38	0.87	1.59	0.76	0.72	0.64	1.12	1.04	0.79	0.68	0.85	0.81	0.89	0.98	1.86
MYCTH_2311792	0	30.37	41.81	31.32	31.94	60.78	58.55	27.39	23.24	36.85	52.15	32.42	34.41	60.66	60.37	38.39	39.28	56.23	52.89	32.75	39.19
MYCTH_2298920	0	0	0	0	0	0	0	0	0	0	0.07	0	0	0	0	0	0	0	0	0	0
MYCTH_2300663	Streptomyces cyclase/dehydrase	14.06	14.81	17.07	16.8	12.17	14.45	14.99	15.43	23.45	13.43	15.67	18.29	12.68	13.93	18.19	17.26	15.89	16.32	15.11	15.23
MYCTH_2299042	Short-chain dehydrogenase/reductase SDR	31.51	36.18	33.46	31.55	34.35	36.39	28.27	24.79	27.22	33.56	26.65	31.6	30.68	33.67	33.61	30.65	26.42	27.98	33.04	29.93
MYCTH_2308955	0	105.51	96.12	147.09	137.04	117.45	120.12	106.99	111.38	82.71	106.31	101.65	121.83	112.38	108.61	98.06	110.64	108.19	110.12	116.36	126.99
MYCTH_2296395	Major facilitator superfamily MFS-1	29.37	28.56	38.5	35.76	37.32	37.86	47.61	48.38	23.25	23.64	38.45	39.89	24.12	25.88	45.2	46.61	22.61	24.11	43.68	44.87
MYCTH_2304177	Isochorismatase hydrolase	16.15	21.03	19.28	17.12	15.14	17.03	8.65	11.51	26.39	21.21	9.23	12.12	23.36	22.15	13.13	12.48	18.71	23.3	7.42	8.83
MYCTH_2296805	0	8.99	8.22	11.38	8.67	5.72	4.55	9.94	8.56	10.31	9.39	8.47	10.7	10.37	9.78	10.77	10.23	8.58	10.43	10.45	9.89
MYCTH_2312046	Ribosomal protein S5, N-terminal	65.98	67.72	64.07	64.38	40.7	43.37	60.18	55.95	72.22	56.39	67.07	64.83	55.82	57.67	67.46	61.77	54.68	55.7	58.75	49.83
MYCTH_2307368	Tetrahydrofolate dehydrogenase/cyclohydrolase	61.17	67.07	66.16	61.28	23.77	25.06	40.34	39.69	59.01	52.15	49.8	50.62	64.1	62.3	41.95	39.88	59.8	57.61	41.45	47.61
MYCTH_2297132	Asparagine synthase	3.07	1.83	2.75	1.23	0.55	1.48	2.06	1.66	0.69	2.07	1	1.44	2.06	2.28	2.83	2.26	1.53	1.38	2.23	0.71
MYCTH_2060432	Protein of unknown function DUF250	8.68	10.88	11.68	9.45	7.16	6.84	14.92	11.4	10.2	12.21	12.87	12.56	9.77	12.18	13.74	15.03	9.96	12.3	11.17	11.15
MYCTH_2308122	0	0	0	0	0.11	0	0.11	0	0.11	0	0.22	0	0.11	0.11	0	0	0.12	0	0	0	0
MYCTH_2299583	AIR synthase related protein, C-terminal	45.09	46.18	35.09	38.77	26.3	27.91	35.08	32.85	62.12	45.13	34.6	35.89	51.12	48.07	29.05	30.1	50.57	47.11	28.76	30.58
MYCTH_2133056	Acetohydroxy acid isomeroreductase, catalytic	236.31	266.64	229.89	225.29	144.02	149.03	184.05	211.23	267.65	202.42	211.48	218.2	222.55	221.33	217.02	203.02	206.55	191.58	217.91	235.59
MYCTH_2049011	Cytochrome P450	0.12	0.04	1.21	0.66	0.04	0.16	0.37	0.5	0.12	0.04	0.37	1.48	0.12	0.12	0.29	0.76	0.08	0.04	1.44	1.44
MYCTH_2305356	Like-Sm ribonucleoprotein, eukaryotic and archaea-type, core	66.7	85.62	71.92	66.66	50.11	51.6	63.24	54.13	78.05	67.85	75.79	78.22	70.35	81.59	62.69	64.71	78.01	84.24	65.18	68.33
MYCTH_2307128	0	0.32	0.32	0.16	0.16	0.08	0.16	0.08	0.32	0.15	0.15	0.16	0.08	0.24	0.16	0.39	0.17	0.16	0.24	0.24	0.31
MYCTH_2307570	RNA polymerase, beta subunit, conserved site	58.93	58.85	58.78	60.16	40.42	38.5	55.02	50.09	63.47	59.35	55.02	53.27	58.71	55.21	47.05	43.75	59.59	55.27	50.93	55.64
MYCTH_2060145	0	64.83	56.47	67.52	65.15	30.11	42.09	56.5	54.28	66.15	61.61	63.94	68.36	58.41	56.38	56.73	62.11	53.04	61.78	61.73	59.88
MYCTH_2302374	Sec8 exocyst complex component specific domain	18.2	20.32	18.04	15.57	14.71	16.42	16.69	12.9	23.43	23.69	17.19	18.81	25.07	23.68	16.82	16.42	22.43	23.63	15.8	15
MYCTH_2295861	0	0	0	0	0.28	0	0	0	0	0.03	0	0	0	0	0	0	0	0.37	0	0	0
MYCTH_2303514	Protein kinase, core	99.33	95.64	101.09	95.77	69.43	67.58	70.47	68.03	89.02	108.42	102.09	102.88	108.07	104.56	80.83	79.68	111.02	108.48	96.16	96.22
MYCTH_2298562	Molybdenum cofactor biosynthesis, conserved site	44.36	50.53	37.55	37.19	19.47	24.89	30.77	31.75	37.21	43.39	31.41	38.88	51.28	56.67	36.63	35.64	45.62	43.55	29.49	30.72
MYCTH_2316572	0	63.11	79.58	63.42	55.65	40.46	46.47	53.67	51.75	64.65	73.58	62.52	76.59	69.54	78.51	71.74	73.93	72.84	84.28	77.05	60.48
MYCTH_2027194	DNA glycosylase-like protein	0.13	0.3	0.26	0.21	0.34	0.3	0.51	0.21	0.21	0.13	0.17	0.38	0.51	0.51	0.42	0.6	0.3	0.39	0.17	0.3
MYCTH_2301840	ABC transporter-like	164.31	195.87	143.13	128.7	89.28	108.37	96.96	90.39	264.1	177.43	132.19	147.75	186.6	195.76	99.47	98.86	180.98	181.88	100.65	103.42
MYCTH_2300478	Coatomer, epsilon subunit	55.71	68.66	55.22	48.64	34.03	38.15	51.38	46.57	51.92	59.91	56.29	61.75	55.91	61.72	56.93	53.57	52.3	66.36	53.28	49.89
MYCTH_2306613	0	0.4	0.57	0.88	0.16	0.72	0.56	0.47	0.71	0.7	0.31	0.32	0.63	0.63	1.13	0.47	0.6	0.48	0.96	0.24	0.47
MYCTH_2071955	Hypothetical protein	0	0.04	0.04	0.13	0	0.04	0.04	0.04	0.08	0	0	0.04	0.17	0.04	0.09	0.09	0.09	0.17	0.09	0.09
MYCTH_116261	Protein of unknown function Cys-rich	0.64	0.65	1.11	0.55	0.4	0.55	1.25	0.71	0.92	0.92	0.78	0.47	0.71	0.56	2.27	1.62	1.03	0.72	0.78	0.94
MYCTH_2064803	Short-chain dehydrogenase/reductase SDR	0.16	0.08	0	0	0	0.16	0	0	0.16	0	0.08	0	0	0	0.08	0	0.08	0.08	0	0
MYCTH_2128976	0	0.2	0.42	0.19	0.19	0.81	0.39	0.37	0.19	0	0.55	0.37	0.19	0.19	0	0.56	0.2	0.76	0	0.37	0.74
MYCTH_2310956	0	0.27	0.64	0.27	0.09	0.27	0.09	0.44	0.53	0.09	0.09	0	0.35	0.27	0.37	0.53	0.38	0.18	0.18	0.26	0.18
MYCTH_39167	0	0.29	0.44	0.29	0.07	0.22	0.22	0.72	0.36	0.28	0.07	0.22	0.21	0.29	0.22	0.29	0.08	0.43	0.15	0.14	0.21
MYCTH_2298257	Hypothetical protein	1.27	0.56	0.63	0.23	0.48	0.63	0.47	0.24	1.22	1.61	0.93	1.4	0.94	1.2	0.39	1.27	0.86	1.03	0.54	0.54
MYCTH_2298796	Ankyrin	24.18	22.26	23.89	23.67	12.65	13.34	25.35	27.02	25.05	23.03	24.1	24.3	22.83	23.92	21.76	21.15	27.02	22.87	23.96	25.13
MYCTH_2304523	Protein-tyrosine phosphatase-like, PTPLA	62.86	65.95	63.42	51.99	50.17	66.4	32.98	27.88	98.33	102.36	72.64	73.02	76.21	82.67	58.25	61.98	88.35	93.12	87.57	64.21
MYCTH_2303929	Thiolase-like	31.66	33.05	37.77	34.99	30.28	32.71	43.8	42.64	34.44	39.18	34.54	37.11	38.5	39.15	42.34	40.08	34.76	34.25	41.89	36.61
MYCTH_38939	L-lactate/malate dehydrogenase	764.31	596.12	676.61	697.93	474	545.97	673.44	718.16	441.79	722.83	568.36	502.44	622.83	626.07	671.63	591.59	671.4	631.71	929	815.89
MYCTH_2305759	Hypothetical protein	1.06	0.96	0.83	0.15	0.7	1.78	0.46	0.42	1.22	0.7	0.69	0.67	1.1	1.16	0.34	0.58	1.56	1.03	0.95	0.76
MYCTH_2049605	Protein of unknown function DUF202	27.89	31.95	35.84	33.26	44.45	47.91	37.48	38.92	17.53	19.42	24.66	27.56	25.43	28.07	36.12	36.14	23.21	21.17	35.55	27.89
MYCTH_2310977	GCN5-related N-acetyltransferase	1.41	1.57	2.39	1.6	2.96	2.31	2.85	2.38	1.84	1.3	1.04	2.08	2.22	1.49	2.01	1.66	1.12	1.34	1.53	1.38
MYCTH_52892	0	2.67	3.35	4.54	3.66	2.85	2.93	4.78	4.22	2.23	2.02	2.99	3.82	3.22	3.31	4.71	3.66	3.04	3.11	3.38	3.28
MYCTH_2310143	Sugar transporter, conserved site	10.27	11.61	12.9	12.74	8.18	10.64	12.44	12.71	8.31	11.81	11.57	14.78	10.98	13.14	14.06	12.56	9.53	12.03	12.04	11.92
MYCTH_2315007	cell wall glucanase	659.78	703.91	616.66	645.73	696.25	631.43	514.81	484.9	1035.31	924.25	789.84	778.26	776.93	761.53	819.48	790.01	940.33	921.89	771.22	725.22
MYCTH_2304243	WD40 repeat-like	18.85	18.33	21.41	21.93	20.65	20.32	18.63	17.77	13.49	16.55	21.08	19.13	19.07	17.76	20.35	21.32	18.69	17.53	19.93	20.61
MYCTH_2061829	DNA-directed DNA polymerase, family B	5.44	6.48	4.83	4.82	2.45	1.98	2.74	1.99	7.36	5.32	3.82	3.53	5.74	5.17	3.3	3.18	5.69	5.31	2.96	3.54
MYCTH_2306985	Zinc/iron permease	3.57	3.6	3.48	3.09	2.06	2.3	3.33	3.45	3.48	3.23	3.49	3.65	3.74	4.04	3.06	3.17	3.41	3.41	3.41	3.54
MYCTH_2308437	Hypothetical protein	1.75	2.06	1.57	0.82	1.01	1.13	1.21	1.41	1.6	0.77	0.59	1.05	1.04	1.72	1.44	1.6	0.9	0.71	1.05	1.16
MYCTH_2294336	0	6.53	10.89	11.05	9.2	7.68	7.54	11.92	9.42	11.92	9.16	8.5	9.11	9.78	10.57	11.33	11.26	7.11	9.17	7.9	6.94
MYCTH_72924	0	0	0.12	0	0.24	0	0	0	0	0	0	0	0.12	0	0.12	0	0.13	0	0	0.12	0
MYCTH_83048	GHMP kinase, C-terminal	74.37	83.45	67.73	69.45	51.35	64.23	53.95	56.72	65.59	64.05	48.91	58.71	82.3	80.46	61.98	60.79	68.28	68.15	47.26	49.36
MYCTH_2309910	Protein of unknown function DUF395, YeeE/YedE	4.88	4.31	7.52	6.58	2.38	2.15	2.64	3.06	4.69	5.22	4.83	5.32	5.27	5.05	4.36	5	4.8	4.9	5.71	4.84
MYCTH_2301578	0	15	34.67	13.64	12.62	23.8	28.46	11.49	11.09	13.41	12.37	12.42	11.31	20.66	21.2	16.07	15.32	21.34	29.94	13.39	17.64
MYCTH_78090	#N/A	0.04	0	0	0.04	0.18	0.18	0.22	0.31	0.04	0	0	0	0.09	0	0.09	0	0.09	0.04	0	0.18
MYCTH_83475	NAD-dependent epimerase/dehydratase	3.46	6.75	5.21	5.35	3.46	4.52	5.94	6.03	5.24	6.41	5.29	5.45	6.2	8.48	5.33	4.88	7.4	6.92	4.74	4.02
MYCTH_140260	Glycosyltransferase Family 48 protein	153.42	151.52	166.94	177.24	310.47	236.55	198.38	184.5	164.5	181.73	150.45	144.25	172.42	157.51	169.09	168.88	169.65	167.65	176.59	186.85
MYCTH_2303440	Aminoacyl-tRNA synthetase, class I, conserved site	155.42	181.5	160.08	147.55	141.66	126.47	126.6	117.54	117.57	124.7	136	148.72	154.68	167.49	165.45	155.77	149.69	149.93	107.99	125.2
MYCTH_2302089	Calcium-binding EF-hand	108.08	125.18	117.16	109.44	77.38	83.47	92.19	81.37	124.42	129.73	107.28	129.81	130.87	139.4	101.46	102.42	124.46	132.18	103.73	107.38
MYCTH_2294761	Mediator complex, subunit MED14	22.38	21.06	22.96	22.54	19.31	16.05	26.52	23.93	23.23	19.66	20.47	20.69	24.67	21.59	22.81	22.2	23.08	20.58	20.88	20.76
MYCTH_2297265	0	0	0	0.08	0.31	0.08	0	0.08	0.08	0.08	0.08	0.08	0.31	0.08	0.32	0.23	0.34	0.08	0.24	0.23	0.08
MYCTH_2295596	Fungal transcriptional regulatory protein, N-terminal	5.19	6.39	5.42	5.08	6.21	6.2	6.13	4.84	6.46	7.06	4.67	4.96	8	8.45	5.33	6.22	7.46	6.49	5.09	4.82
MYCTH_2299551	Aldehyde dehydrogenase, conserved site	65.38	79.8	63.32	62.95	35.85	42.08	67.67	63.11	54.37	60.46	69.09	73.37	74.81	86.14	65.3	69.83	63.7	72.8	53.05	58.33
MYCTH_2311242	0	49.29	63.22	41.08	37.13	66.41	72.97	20.16	18.7	47.28	59.62	50.8	57.57	60.35	68.64	34.26	37.78	54.03	65.85	48.31	42.94
MYCTH_2296676	Choline/ethanolamine kinase	41.72	49.94	37.27	36.47	21.39	22.49	24.74	24.24	36.26	36.81	35.09	42.85	47.29	48.87	30.45	31.94	43.69	44.25	31.95	31.35
MYCTH_2294104	Ribophorin II	141.02	148.31	99.99	94.01	100.4	119.79	68	78.09	148.27	187.2	102.65	116.33	183.11	209.9	100.34	106.69	202.6	193.9	114.84	112.97
MYCTH_2311080	WD40 repeat-like	70.91	74.6	64.38	69.46	41.75	41.02	56.5	59.28	74.39	60.9	68.7	72.38	66.99	64.41	50.53	51.4	62.11	67.06	52.97	61.9
MYCTH_2294730	Sec1-like protein	29.09	35.92	36.05	31.39	18.24	19.9	30.58	26.17	30.44	32.45	31.84	34.39	30.43	35.66	36.56	34.45	25.81	31.46	33.74	29.29
MYCTH_2302305	DNA repair protein (XPGC)/yeast Rad	57.81	69.17	61.89	57.33	35.97	37.11	53.85	48.43	56.98	53.76	53.53	54.55	61.38	61.29	47.63	46.7	60.91	56.92	43.04	44.66
MYCTH_2300743	0	18.79	18.13	22.92	19.33	21.15	25.51	15.32	14.29	11.73	13.35	18.4	20.94	15.99	14.9	19.97	20.44	15.9	14.91	20.98	16.33
MYCTH_2312036	GPCR, rhodopsin-like	10.05	10.63	9.6	8.1	8.68	8.16	6.71	7.78	8.76	8.13	7.72	8.95	11.54	12.07	10.38	10.83	9.72	9.59	7.56	7.79
MYCTH_2298593	Peptidase A1	32.07	35.95	46.88	40.99	28.2	24.09	32.05	28.61	31.97	37.64	35.34	43.97	34.65	36.69	45.53	46.6	32.72	31.49	39.87	40.6
MYCTH_2308162	0	0.34	0.52	0.25	0.42	0.59	0.59	0.91	0.5	0.9	1.31	0.67	0.41	1.34	1.03	0.91	0.72	0.42	1.01	0.25	0.99
BGI_novel_G000014	#N/A	36.37	46.92	40.28	38.88	45.33	57.43	52.36	47.59	35.07	40.83	34.7	41.42	46.66	51.57	49.06	43.47	36.06	45.99	38.9	41.47
MYCTH_2300282	Ras GTPase	49.72	45.66	62.77	54.84	23.64	22.48	49.02	43.5	46.19	49.85	48.32	57.96	41.96	43.25	48.52	52.39	34.9	40.16	57.9	54.55
MYCTH_2307929	XLF/Cernunnos	8.81	8.83	10.91	9.16	5.53	5.86	7.5	6.22	7.79	6.81	8.67	9.54	7.94	8.24	7.73	8.58	6.76	7.32	9.28	7.95
MYCTH_2307057	0	0.97	0.85	1.6	0.93	0.55	0.14	1.45	0.8	1.82	0.78	1.58	1.05	1.34	0.7	1.32	1.3	0.13	0.94	1.58	1.44
MYCTH_2082917	Biotin/lipoyl attachment	210.83	215.57	247.57	234.31	207.55	221.95	238.51	228.16	218.07	220.44	234.08	237.77	198.72	202.01	267.7	267.06	192.42	204.59	229.55	186.92
MYCTH_2070109	0	0.75	1.64	2.33	2.67	1.15	0.71	2.92	2.63	1.95	0.96	0.98	2.92	0.35	0.8	1.65	2.9	3.01	1.36	1.96	0.33
MYCTH_2300945	Ribosomal protein L34	86.25	88.92	106.7	109.44	63.35	71.21	130.75	126.83	70.2	74.43	119.54	122.46	70.86	66.73	129.47	125.42	70.23	68.95	131.94	105.54
MYCTH_2302405	Molybdopterin synthase/thiamin biosynthesis sulphur carrier, beta-grasp	6.73	8.51	8.97	7.35	6.06	7.05	7.36	5.98	8.21	7.12	5.75	6.96	9.32	10.6	8.83	8.02	4.59	6.96	9.19	4.85
MYCTH_2311811	UbiA prenyltransferase	31.24	38.86	37.45	32.12	15.81	23.8	28.17	26.4	48.57	41.02	43.88	44.6	33.74	33.54	40.48	40.4	34.95	43.06	33.22	27.1
MYCTH_2311964	0	57.21	59.28	59.81	56.82	57.53	55.22	51.34	49.61	65.95	73.86	57.87	72.37	68.6	67.17	63.09	61.1	62.7	71.81	66.51	66.84
MYCTH_2315552	Ubiquinol-cytochrome C reductase hinge	746.97	725.61	759.5	821.33	707.2	680.17	1130.75	1054.21	496.58	497.97	792.39	775.45	520.42	557.97	979.72	968.73	528.25	522.16	789.87	686.34
MYCTH_77082	alpha-amylase	27.43	29.57	30.06	29.99	20.62	18.65	26.24	24.04	26.06	24.4	25.66	26.51	29.97	30.99	24.05	21.49	27.7	26.15	22.14	23.86
MYCTH_2112126	Xylose isomerase	0.64	0.69	1.44	0.29	0.33	1.82	1.41	0.29	0.28	0.28	1.14	0.85	0.61	0.34	1.72	1.26	0.29	1.17	1.14	0.57
MYCTH_2313192	Ketose-bisphosphate aldolase, class-II	28.75	31.56	35.04	30.17	25.4	26.46	32.43	29.86	34.32	34.73	32.88	35.73	32.39	33.1	35.37	36.13	29.19	30.05	35.6	32.37
MYCTH_2050220	0	4.47	5.89	4.17	3.32	3.02	3.2	4.17	2.94	4.63	4.17	3.82	5.85	4.83	5.68	4.14	5.14	4.22	4.21	4.02	2.96
MYCTH_2307590	MFS general substrate transporter	17.72	9.12	8.95	9.52	6.54	10.13	8.54	9.51	16.63	12.49	11.64	11.59	14.43	10.64	11.71	13.3	22.47	17.2	10.93	10.19
MYCTH_96234	0	0	0.1	0.25	0.45	0.28	0.1	0.15	0.75	0	0.78	0.64	0	0	0.11	0.15	0.13	0	0.49	0.23	0.21
MYCTH_2310031	Tyrosyl-DNA phosphodiesterase	21.83	23.76	37.43	30.65	14.46	19.53	23.33	19.28	25.56	30.04	22.63	29.49	25.2	26.55	30.59	32.41	25.76	31.71	31.67	27.47
MYCTH_2111125	TonB box, conserved site	19.11	26.6	23.72	21.01	13.68	11.18	17.9	12.5	28.32	32.14	19.28	22.62	29.11	33.09	16.53	16.08	28.46	29.23	19.79	16.31
MYCTH_2301985	Glutathione S-transferase, C-terminal	305.56	345.41	276.64	275.27	403.69	438.84	271.57	296.3	502.16	414.15	223.11	296.1	408.3	450.54	313.67	297.35	391.81	397.7	241.13	273.15
MYCTH_107178	mixed-linked glucanase	578.09	746.29	488.78	619.98	1114.09	963.64	1564.75	1552.57	771.62	879.91	288.13	239.28	909.43	925.98	553.49	540.58	865.28	927.93	608.11	495.09
MYCTH_2304768	Adenylosuccinate synthetase	84.66	100.97	98.5	88.58	26.1	29.78	62.47	64.87	78.23	53.08	108.52	99.44	64.99	59.7	73.32	74.69	61.31	57.43	51.62	70.49
MYCTH_112399	Carbohydrate-Binding Module Family 1 protein	2.1	2.68	2.58	2.1	2.51	3.83	3.22	3.5	1.25	1.41	1.64	2.29	1.57	2.68	2.14	2.93	2.21	1.81	2.24	2.65
MYCTH_2302768	Leucine-rich repeat, ribonuclease inhibitor subtype	28.56	30.92	33.44	31.79	26.11	20.66	32.97	28.84	30.24	32.49	29.13	32.92	32.96	32.05	28.81	28.52	28.88	28.48	32.29	31.99
MYCTH_2305083	0	51.01	55.25	53.97	49.48	39.24	36.43	51.41	42.48	43.38	49.45	52.81	55.53	48.54	51.41	49.37	50.96	44.3	50.16	56.87	50.66
MYCTH_2298104	Short-chain dehydrogenase/reductase SDR	65.76	65.86	59.79	57	65.25	68.72	76	75.2	51.58	64.31	50.73	49.75	62.06	68.11	62.78	61.06	57.69	64.32	61.65	55.41
MYCTH_2302755	Spc97/Spc98	16	16.68	17.51	15.85	10.5	10.51	14.14	13.46	14.49	13.48	13.73	15.39	15.78	15.61	16.01	17.05	15.39	14.64	14.3	14.74
MYCTH_2310915	0	1.01	1.82	1.45	1.1	2.06	1.39	1.29	1.2	1	1.22	0.74	0.96	1.83	1.35	1.33	1.4	0.9	1.68	1.67	1.15
MYCTH_2090680	DNA polymerase alpha, subunit B N-terminal	23.24	25.48	19.24	21.13	10.75	11.68	15.54	14.57	22.7	19.81	19.28	21.53	25.5	23.25	17.16	16.54	23.7	21.63	13.93	17.56
MYCTH_2110653	Berberine/berberine-like	0.07	0.07	0.28	0.18	0	0.03	0.11	0	0.1	0.17	0.25	0.21	0.28	0.25	0.07	0.11	0.18	0.25	0.14	0.11
MYCTH_2301281	0	2.28	3.06	2.84	2.39	2.81	2.61	3.27	2.14	2.7	3	1.86	2.12	2.89	2.83	2.5	3.26	2.52	2.81	2.18	1.49
MYCTH_2306334	0	12.7	17.4	15.68	15.17	7.93	8.26	10.2	7.95	15.97	15.79	15.96	16.05	16.12	17.09	17.26	16.84	15.59	14.82	13.74	12.2
MYCTH_2310562	Proteinase inhibitor I32, inhibitor of apoptosis	16.12	16.85	12.22	14.22	11.61	11.17	9.49	9.66	13.34	12.62	14.48	16.1	14.1	13.37	18.98	20.12	14.34	15	10.16	13.4
MYCTH_2115123	ChaC-like protein	21.66	26.29	22.89	20.28	15.77	18.65	26.25	29.76	16.87	21.64	24.72	24.47	21.84	22.84	25.05	27.43	20.31	21.99	22.4	24.35
MYCTH_2304576	0	32.29	33.03	32.57	28.03	21.24	22.98	26.09	24.84	36.57	33.6	36.98	39.01	35.14	34.24	35.36	36.1	32.59	32.03	34.83	32.94
MYCTH_2294959	UTP--glucose-1-phosphate uridylyltransferase	277.1	257.55	291.69	294.22	339.3	352.72	241.16	224.65	373.37	331.76	287.6	265.58	274.66	260.48	270.7	263.86	306.11	284.69	268.96	255.75
MYCTH_54601	exo-glucosaminidase	0.45	1.48	0.94	1.15	0.81	1.08	1.22	1.18	1.41	1.41	1.05	0.72	2.7	2.5	2.08	2.07	1.81	1.78	0.63	0.67
MYCTH_2299582	Hypothetical protein	7.42	7.03	6.64	7.05	1.25	4.15	13.62	12.04	6.41	6.37	7.72	10.56	7.2	5.84	10.15	15.75	4.97	8.02	15.1	7.58
MYCTH_2306612	0	9.08	9.97	7.09	6.79	6.08	5.29	3.26	3.33	6.85	7.6	6.64	7.13	9.66	9.12	7.13	6.81	8.94	8.92	5.51	7.66
MYCTH_2310610	ThiJ/PfpI	135.14	135.86	102.87	104.05	120.1	142.94	125.42	121.9	150.45	126.53	93.3	99.85	157.39	167.13	96.18	90.1	130.14	149.04	109.55	108.8
MYCTH_93590	0	0	0.07	0	0	0	0	0	0.07	0	0	0	0	0	0	0	0.07	0	0	0	0.07
MYCTH_2065691	Carbohydrate-binding family 9/cellobiose dehydrogenase, cytochrome	0	0	0	0.54	0.72	0.61	0	0.59	0.56	0	0.56	0	0	0.71	0.55	0	0	0	0	0
MYCTH_90607	0	1.11	0.66	0.76	0.3	0	0	0	0	0.3	0.3	0.9	0.6	0.15	0	0.15	0.66	0.15	0.31	0.3	0.15
MYCTH_2307294	HEAT	35.92	37.64	38.52	42.44	26.46	21.64	37.22	36.22	33.62	34.58	36.47	34.69	38.53	35.99	34.56	33.7	38.08	35.67	31.27	34.77
MYCTH_2314935	0	63.18	61.08	84.67	86.39	63.06	61.06	85.53	79.92	49.83	57.04	64.16	67.15	63.88	62.58	66.24	67.17	53.93	59.8	82.19	84.38
MYCTH_2294088	0	10.51	15.82	19.61	15.62	13.79	10.87	27.32	22.65	9.23	12.05	12.51	15.8	16.29	17.64	20.34	21.19	11.81	14.34	15.05	14.22
MYCTH_97015	Calcium-binding EF-hand	21.16	21.21	24.72	26.36	18.29	16.37	23.09	23.81	21.96	21.9	23.42	22.79	21.8	19.51	23.53	23.16	22.13	20.88	20.71	21.57
MYCTH_2301399	Nuclear pore complex component	41.19	48.8	51.98	49.99	36.85	38.9	46.99	40.22	33.51	34.41	43.56	48.63	35.14	40.23	54.34	53.95	31.39	35.15	44.73	40.31
MYCTH_55568	#N/A	0.38	0.82	0.43	0.16	0.32	0.54	0.59	0.38	0.37	0.32	0.27	0.43	0.43	0.65	0.64	0.64	0.38	0.44	0.32	0.27
MYCTH_2307881	Rhodanese-like	9.9	13.32	10.49	12.8	6.87	8.93	9.27	10.36	14.3	12.87	12.43	15.27	11.79	9.4	13.43	14.6	11.66	13.84	12.4	11.69
MYCTH_2304309	Fungal specific transcription factor	6.07	8.46	8.93	8.58	9.16	8.31	7.61	5.83	9.47	7.3	6.58	8.44	7.37	8.2	9.32	9.96	6.4	6.38	8.02	10.08
MYCTH_2305170	0	48.66	48.75	48.48	54.84	33.35	33.77	53.02	48.79	48.26	38.11	50	49.98	38.43	37.12	61.45	61.62	41.35	41.23	56.54	47.87
MYCTH_2306052	Peptidase M14, carboxypeptidase A	1.18	1.2	0.76	1.81	2.24	0.94	1.29	1.15	2.08	0.78	0.53	0.75	0.53	1.83	0.81	1.67	0.83	1.04	1.35	1.14
MYCTH_2297904	0	175.5	150.05	194.57	191.5	238.06	228.07	314.34	340.53	143.83	149.05	163.95	155.5	154.63	158.88	199.95	194.84	164.13	143.24	227.5	211.47
MYCTH_2305598	0	148.95	137.94	129.21	113.76	202	247.33	100.38	98.42	140.82	169.54	148.67	164.98	150.91	155.45	117.04	123.27	170.2	175.88	175.99	156.77
MYCTH_2305806	MFS general substrate transporter	4.23	4.73	3.2	3.21	3.77	4.39	4.21	3.88	2.56	3.68	3.24	4.03	2.77	4.25	4.13	4.07	2.72	3.29	4.13	2.27
MYCTH_2129497	0	0	0.28	0	0.13	0	0	0	0.13	0	0	0.13	0	0.13	0	0	0.14	0	0	0	0.26
MYCTH_2118778	0	0	0	0	0	0	0	0.12	0	0	0	0	0	0	0	0	0	0	0	0	0
MYCTH_2304429	Exoribonuclease, phosphorolytic domain 2	12.9	17.54	15.42	12.84	6.66	8.11	11.47	6.21	15.25	15.13	12.97	12.99	16.39	15.08	10.43	9.7	13.45	13.91	10.36	11.28
MYCTH_2312764	0	175.66	152.37	156.08	141.23	100.27	138.95	103.07	98.29	179.94	218.55	136.87	146.59	181.68	179.09	122.98	131.84	183	175.72	168.61	153.4
MYCTH_115028	0	11.11	10.22	16.39	13.99	2.05	2.53	4.39	5.18	8.35	6.84	8.71	8.72	6.01	4.57	11.51	10.85	6.73	6.27	7.19	9.9
MYCTH_2298876	0	33.92	49.01	44.83	35.94	19.25	24.99	31.94	25.75	37.24	41.85	33.69	40.63	44.88	54.75	41.33	41.16	32.88	46.8	39.84	35.49
MYCTH_2129707	0	0.44	0.38	0.3	0.37	0.22	0.15	0.44	0.66	0.29	0.07	0.29	0.15	0.58	0.37	0.51	0	0.29	0.52	0.22	0.36
MYCTH_2298906	Proteasome/cyclosome, regulatory subunit	117.52	115.55	104.26	104.01	77.28	77.95	97.07	88.77	109.92	113.32	102.01	103.35	123.27	117.71	95.62	93.63	116.93	112.76	97.55	99.13
MYCTH_2301113	3-hydroxyacyl-CoA dehydrogenase, conserved site	427.12	389.53	208.5	188.23	206.34	232.29	182.03	244.44	341.31	302.55	268.43	216.83	315.38	351.89	165.72	173.36	299.77	317.12	144.38	161.52
MYCTH_2067725	Tetrapyrrole biosynthesis, uroporphyrinogen III synthase	34.46	37.09	26.11	26.83	22.51	25.37	33.05	28.94	40.55	38.74	30.67	29.39	35.41	40.91	26.71	29.44	39.51	36.51	23.96	24.01
MYCTH_2310470	0	12.39	16.83	16.82	13.15	10.39	12.24	14.6	11.48	9.57	12.75	10.99	18.53	12.2	17.24	15.66	17.4	9.85	14.85	16.75	13.05
MYCTH_2299369	Serine/threonine-specific protein phosphatase and bis(5-nucleosyl)-tetraphosphatase	2.34	2.54	3.37	2.83	2.91	3.05	4.34	3.81	4.34	3.55	3.14	3.23	3.6	3.33	3.16	2.8	2.5	3.55	2.52	2.44
MYCTH_2301452	Cupredoxin	88.6	80.01	78.47	69.73	35.61	58.04	42.83	42.02	76.17	79.45	61.49	61.36	94.8	82.49	59.56	54.69	86.09	74.71	58.81	61.49
MYCTH_40990	Radical SAM	7.33	4.99	3.91	3.69	2.82	2.77	3.55	3.48	4.92	4.93	3.12	3.06	5.63	5.62	2.62	2.81	5.02	5.82	2.28	3.2
MYCTH_2301280	Cleft lip and palate transmembrane 1	50.61	58.5	47.88	45.21	42.41	50.24	38.72	35.15	48.01	47.61	47.61	54.81	48.04	51.72	45.99	48.3	46.54	47.8	45.78	40.73
MYCTH_105777	Zinc finger, C2H2-type	32.84	35.84	41.25	40.97	34.83	24.92	47.34	45.95	36.68	38.64	40.26	39.88	39.97	38.66	43.66	46.94	38.09	36.42	40.36	42.05
MYCTH_2308989	Glucose/ribitol dehydrogenase	0.28	0.56	0.41	0.44	0.16	0.44	0.65	0.2	0.59	0.4	0.2	0.2	0.76	0.73	0.48	0.39	0.45	0.86	0.44	0.56
MYCTH_2297174	EGF-like region, conserved site	11.89	13.85	14.79	12.81	11.6	14.19	18.32	18.65	7.48	8.22	12.03	17.21	10.91	13.23	21.11	21.49	7.44	9.83	15.33	14.03
MYCTH_2295331	0	12.36	22.98	17.06	18.78	15.97	13.12	19.26	13.45	13.34	10.07	17.98	12.32	10.9	12.37	19.5	21.65	10.92	13.27	6.18	7.37
MYCTH_2298452	Ketose-bisphosphate aldolase, class-II	50.76	50.09	44.73	43.66	63.89	64.75	78.64	77.76	45.33	54.88	39.78	40.27	59.51	68.08	45.62	44.84	49.41	56.64	49.26	47.82
MYCTH_83193	Caleosin related	234.33	295.56	229.27	219.29	410.73	455.02	109.6	94.63	278.39	396.16	209.95	239.34	362.72	378.76	210.12	210.39	313.79	350.94	230.15	217.26
MYCTH_2300999	Hypothetical protein	68.77	53.34	72.75	85.26	36.76	34.88	52	69.97	16.47	17.09	71.99	53.15	26.5	22.71	85.21	87.19	24.3	25.43	41	37.67
MYCTH_2112160	Multicopper oxidase, copper-binding site	0	0	0	0	0	0	0	0.2	0	0	0	0	0	0	0	0	0	0	0	0
MYCTH_2029285	Dimeric alpha-beta barrel	1.1	1.55	1.01	0.67	0.68	1.17	0.42	0.5	0.98	0.65	0.83	0.91	1.59	2.14	1.33	1.17	1.09	1.18	0.91	0.75
MYCTH_2294727	Protein kinase, core	96.99	127.19	100.7	99.82	100.34	97.6	94.57	84.31	103.3	104.29	90.2	93	121.72	123.38	111.58	112.56	111.19	121.3	64.65	78.17
MYCTH_2312075	WD40 repeat-like	4.62	5.62	5.54	6.45	6.55	4.37	6.99	6.43	3.96	3.54	4.08	4.08	5.4	5.4	5.24	4.94	4.74	4.65	4.1	5.02
MYCTH_2294100	0	6.6	8.92	8.36	7.16	5.19	4.81	7.11	6.55	7.04	7.6	7.09	7.14	8.03	9.44	8.82	9.28	7.57	8.3	7.3	7.11
MYCTH_2301261	GTPase-binding/formin homology 3	19.52	18.39	21.24	24.69	14.16	11.21	24.31	23.46	18.17	18.02	19.91	18.6	19.55	18.17	18.41	19.51	19.39	17.07	17.54	19.02
MYCTH_2305413	Aminoacyl-tRNA synthetase, class I, conserved site	49.07	66.05	41.35	40.68	30.03	27.73	20.82	20.83	34.18	36.89	41.09	45.39	48.33	45.26	40.64	39.33	43.89	43.82	31.51	36.5
MYCTH_2309706	Protein-tyrosine phosphatase, dual specificity	13.19	15.8	11.02	8.05	4.82	6.02	17.03	13.07	4.49	5.94	11.12	15.2	12.09	13.09	14.83	14.83	6.85	9.27	9.73	6.99
MYCTH_2297794	Pirin	11.3	12.64	14.81	14.67	12.4	12.35	13.36	12.91	8.66	11.09	14.86	17.29	12.23	14.07	16.37	15.39	10.64	11.6	17.42	16.49
MYCTH_2052991	0	0.14	0.71	0.13	0	0.28	0	0.39	0.66	0.52	0.13	0.13	0.26	0.27	0.42	0.26	0.29	0.8	0.13	0.26	0.26
MYCTH_2295881	0	1.02	0.92	0.49	0	0	0	0	0	0	0	0.63	0	0	0	0	0	0	0	0	0.01
MYCTH_2308457	Carbonic anhydrase, prokaryotic-like, conserved site	107.01	87.47	156.18	110.89	68.69	77	43.96	54.76	81.87	98.14	108.96	147.82	100.82	93.33	105.23	105.26	100.07	94.14	142.54	154.74
MYCTH_2296502	0	33.5	31.48	41.83	35.26	32.48	38.33	42.93	43.9	7.21	21.38	34.66	44.3	24.7	35.64	42.26	38.62	14.34	24.81	53.63	38.59
MYCTH_2297740	Ribonuclease P/MRP, POP1	10.93	13.41	14.14	12.35	6.03	5.93	11.01	9.09	14.16	12.36	13.18	14.45	11.52	11.76	11.05	11.13	12.28	12.25	10.76	10.53
MYCTH_2300863	0	0	0	0	0	0	0	0	0	0	0	0	0	0	0	0	0	0.09	0	0	0
MYCTH_2299031	0	82.09	84.69	69.71	66.37	42.29	39.04	25.24	22.58	81.88	80.75	58.98	53.49	86.44	79.7	36.14	38.47	91.91	90.12	55.55	61.84
MYCTH_2141513	0	6110.04	6189.5	5409.92	5454.94	7553.76	7839.67	4954.98	4770.04	5747.44	6766.38	5894.92	5905.38	6558.66	7017.23	5119.49	4841.8	6639.78	6594.16	6252.89	6592.36
MYCTH_2303001	0	11.59	15.56	15.41	13.76	8.92	8.62	14.32	13.26	16.74	17.1	12.81	14.81	15.71	14.92	12.13	11.57	14.28	15.49	16.66	13.47
MYCTH_2311323	Glycoside Hydrolase Family 61T protein	0	0	0	0.04	0	0	0.08	0	0.04	0	0	0	0	0.04	0	0	0	0	0.04	0
MYCTH_2295162	Iron hydrogenase, large subunit, C-terminal	37.89	42.61	39.74	36	31.05	34.67	34.64	30.04	52.02	51.39	34.97	40.49	43.48	45.49	35.36	35.99	42.76	41.91	40	39.84
MYCTH_84896	Sds3-like	28.32	30.27	28.8	28.7	28.73	28.31	28.53	24.62	26.39	30.06	29.54	33.02	30.94	32.86	34.33	31.69	29.89	28.42	30.94	29.92
MYCTH_2298355	Zinc finger, C2H2-type	17.61	18.45	21.74	19.03	7.01	7.35	13.69	13.64	19.6	18.61	16.35	18.69	17.2	20.92	19.09	17.56	15.13	17.44	16.76	14.66
MYCTH_2295692	Carbamoyl phosphate synthetase, large subunit, ATP-binding	307.68	282.69	241.73	240.03	146.51	150.67	151.92	155.29	322.38	264.66	212.51	204.09	316.25	297.22	134.92	137.58	308.19	292.93	205.36	234.8
MYCTH_2305926	Protein of unknown function DUF55	21.57	27.13	21.17	22.89	11.69	14.17	14.4	15.54	24.6	24.49	20.01	21.61	25.7	24.87	20.51	22.43	19.36	24.22	15.55	14.2
MYCTH_99103	Metal-dependent hydrolase, composite	23.01	17.92	22.85	19.53	13.07	13.24	23.29	23.46	9.97	15.75	27.36	29.2	17.95	20.41	29.3	26.24	18.24	17.28	23.78	21.39
MYCTH_2086777	ATPase, V1/A1 complex, subunit F	98.82	114.86	120.22	112.04	81.75	95.63	86.13	84.25	92.32	103.23	94.88	102.05	97.25	115.85	111.63	115.38	104.03	122.93	112.84	104.78
MYCTH_2312630	0	13.26	15.64	14.16	13.42	12.58	11.96	20.08	15.78	19.35	16.83	14.28	16.41	18.77	18.49	16.26	14.95	13.01	13.14	9.67	12.52
MYCTH_84297	mannanase	0.09	0.23	0.24	0.09	0.14	0.19	0.37	0.19	0.69	0.27	0.19	0.05	0.74	0.37	0.46	0.2	0.09	0.61	0.28	0.14
MYCTH_2308165	Armadillo-type fold	84	94.6	83.86	85.06	60.05	58.86	79.57	68.69	83.98	85.64	98.42	95.76	94.21	91.22	77.03	76.65	88.59	88.37	84.34	83.5
MYCTH_2300156	Pleckstrin-like	21.78	21.71	22.24	21.7	16.86	14.59	26.08	23.9	21.46	22.8	19.31	19.83	21.38	20.67	24.14	23.23	20.14	18.55	22.52	21.2
MYCTH_2294232	EXS, C-terminal	26.33	32.96	32.07	26.97	31.58	32.67	22.51	22.45	35.11	23.5	30.42	36.03	26.45	26.95	32.09	34.11	28.31	28.51	27.42	24.06
MYCTH_2301968	Phox-like	68.53	70.42	71.76	69.82	55.25	55.84	83.33	77.1	70.18	69.08	71.02	70.61	79.35	75.82	69.19	73.78	72.84	73.71	71.56	69.24
MYCTH_2313627	Carbohydrate/purine kinase	46.48	43.89	50.28	54.53	31.24	35.38	43.89	46.99	50.11	43.95	49.45	49.46	48.03	45.57	43.46	39.71	48.16	48.52	41.79	45.96
MYCTH_2064081	0	0.39	0.75	1.08	1.24	0.97	0.91	0.45	0.37	0.22	0.25	0.44	0.35	0.46	0.47	0.74	0.88	0.19	0.31	0.27	0.55
MYCTH_2312964	GCN5-related N-acetyltransferase	19.66	24.78	18.91	19.16	12.05	14.03	15.66	14.75	24.02	24.81	16.77	19.26	25.64	24.16	13.75	13.1	23.92	21.94	14.86	14.83
MYCTH_2031956	0	0.57	1.42	0.51	0.74	0.47	0.41	0.59	0.54	1.57	1.81	0.49	0.58	1.48	1.18	0.98	1.08	1.31	0.6	0.07	1
MYCTH_2306000	Peptidase A1	21.9	21.27	30.26	30.5	23.45	24.22	37.66	36.49	17.86	18.11	20.66	21.36	20.71	22.56	33.07	29.65	19.7	19.2	33.93	34.5
MYCTH_2130591	0	0	0	0	0	0	0	0	0	0	0	0	0	0	0	0	0	0	0	0	0.24
BGI_novel_G000026	#N/A	109.48	117.2	116.75	108.8	107.79	109.53	148.94	136.1	98.35	106.85	110.47	115.25	120.53	131.37	122.61	124.1	106.53	114.34	113.79	113.42
MYCTH_112089	Glycoside Hydrolase Family 61A protein	0.41	0.34	0.41	1.48	0.14	0.2	0	0	0.13	0	0	0	0	0	0.07	0.07	0.13	0.07	0.07	0
MYCTH_2314437	Helix-turn-helix type 3	201.09	232.55	231.87	217.65	151.9	156.69	220.52	224.49	230.52	188.32	226.87	248.19	180.17	206.88	220.72	213.47	175.15	194.54	198.98	199.22
MYCTH_2310162	Peptidase, cysteine peptidase active site	13.16	12.97	13.69	16.3	10.17	9.17	12.83	14.13	15.52	12.6	13.3	12	12.7	11.59	11.87	11.47	14.92	13.77	10.14	11.78
MYCTH_2130249	0	0	0.19	0	0	0	0	0.17	0.17	0	0	0	0.17	0.17	0	0	0	0	0	0.17	0.5
MYCTH_2308740	Helicase and RNase D C-terminal, HRDC	27.55	31.33	34.07	30.39	16.89	16.22	29.78	23.97	38.24	33.4	33.27	34.39	29.28	30.01	32.78	32.11	28.15	28.88	33.38	30.86
MYCTH_2305992	Hypothetical protein	0.46	0.78	0.98	0.51	0.37	0.67	0.14	0.3	0.4	0.59	0.51	0.38	0.59	0.56	0.22	0.2	0.46	0.41	0.46	0.62
MYCTH_2307790	Protein of unknown function DUF907, fungi	115.28	127.39	111.47	104.61	107.55	108.4	87.15	83.67	133.63	148.22	99.66	102.61	129.72	128.83	82.98	85.18	125.83	130.32	98.31	92.91
MYCTH_97137	cellobiohydrolase	0.28	0.8	1.13	1.12	0.28	0.33	0.19	0.33	0.18	0.55	0.93	1.35	0.32	0.47	1.26	0.56	0.56	0.66	0.89	0.7
MYCTH_2311613	Fungal transcriptional regulatory protein, N-terminal	37.61	31.48	38.56	41.18	24.63	23.22	49.26	52.1	33.1	34.29	28.76	31.59	32.23	35.65	35.49	34.57	30.62	34.61	38.17	41.69
BGI_novel_G000016	#N/A	26.22	35.93	36.23	33.09	32.48	39.69	47.08	42.21	21.52	26.84	30.13	28.84	29.23	38.4	36.58	37.92	25.23	32.84	32.67	29.4
MYCTH_2296936	Lipocalin	19.48	30.78	42.88	38.03	34.98	30.12	39.26	33.44	14.58	15.77	26.27	27.84	19.65	25.13	39.01	44.43	16.59	21.01	30.85	32.51
MYCTH_2298645	TMS membrane protein/tumour differentially expressed protein	35.85	36.47	38.69	32.19	45.32	53.42	31.16	23.5	22.41	26.62	30.88	34.73	30.84	33.56	38.64	38.26	30.21	29.49	32.01	32.47
MYCTH_2302447	AAA+ ATPase, core	10.94	11.97	10.78	9.41	20.29	16.54	8.07	7.98	17.3	15.66	8.72	8.8	15.45	13.89	7.9	7.66	15.9	14.49	12.63	11.5
MYCTH_2040766	AAA+ ATPase, core	0	0.2	0.19	0.38	0.29	0.1	0.19	0.1	0.19	0.28	0.28	0.09	0.1	0.2	0.09	0.1	0.1	0.19	0.09	0.19
MYCTH_2310138	Prefoldin	10.94	13.15	9.42	10.47	7.71	6.37	7.13	8	10.14	9.01	9.66	9.75	10.35	10.51	9.71	10.24	10.39	11.18	6.13	9.98
MYCTH_2301687	0	4.69	6.63	6.97	6.16	5.7	7.42	5.39	3.79	5.12	7.1	6.4	7.72	9.32	8.72	7.35	8.23	8.55	8.14	6.34	6.64
MYCTH_2302782	Acyl-CoA dehydrogenase, conserved site	15.49	18.38	14.88	13.46	5.54	7.87	7.61	8.13	18	14.52	14.64	14.96	20.42	20.53	9.11	9.05	16.13	15.71	6.8	8.8
MYCTH_2295820	0	1.14	1.52	2.33	2.32	1.63	2.22	1.99	1.24	1.82	0.9	2.3	0.92	2.52	1	1.69	1.68	1.71	0.94	0.61	1.83
MYCTH_2301817	AAA ATPase, conserved site	199.28	191.52	185.27	184.86	159.96	184.25	141.49	140.49	200.15	212.97	199.45	206.98	196.34	204.38	183.25	184.57	201.21	215.77	193.93	185.45
MYCTH_2127818	0	0.29	0.62	0.52	1.31	0.29	0.27	0.77	0.52	1.02	0.76	0.77	0.51	0.55	0.6	0	0.57	1.05	0	1.03	0.26
MYCTH_40869	alpha-mannanase	20.32	22.05	30.76	32.68	22.1	23.79	40.8	38.15	16.26	18.02	25.7	21.33	21.12	21.64	37.05	33.82	18.27	19.03	25.92	23.68
MYCTH_2123273	0	4.01	4.59	5.06	3.65	2.33	3.03	2.94	2.7	4.27	3.63	2.99	4.6	3.82	4.39	3.38	3.56	3.26	3.54	3.89	3.68
MYCTH_2076503	AAA ATPase, conserved site	83.09	90.11	80.1	76.68	55.14	62.48	56.55	50.74	85.23	90.5	83.12	85.77	97.66	94.3	70.17	69.77	88.78	91.93	74.13	72.86
MYCTH_2308826	Hypothetical protein	32.95	37.08	44.85	45.48	28.64	26.99	44.63	45.41	33.05	31.46	42.96	45.15	34.13	34.92	57.71	50.69	34.28	34.62	36.46	37.98
MYCTH_2312740	Sugar transporter	27.37	26.89	17.87	16.46	24.81	29.67	10.13	12.69	14.73	17.71	14.77	23.22	30.79	31.67	23.69	23.36	25.14	23.18	12.11	13.13
MYCTH_2297030	Transcription Factor IIF, Rap30/Rap74, interaction	40.26	41.77	40.93	34.26	40.2	47.26	30.12	26.63	40.26	39.88	38.02	41.95	38.06	36.7	39.83	44.16	37.07	41.81	39.7	37.79
MYCTH_2300433	NADH dehydrogenase (ubiquinone), 24 kDa subunit	365.1	380.61	350.27	355.08	265.28	277.61	415.87	380.03	280.91	305.84	353.12	378.02	339.49	328.4	444.14	401.2	301.36	297.37	357.04	314.54
MYCTH_2298248	Zinc finger, CCHC-type	25.03	24.5	29.05	25.58	19.89	21.7	28.77	26.17	25.95	26.35	26.76	31.11	22.43	26.92	29.34	29.71	23.26	24.23	34.28	27.21
MYCTH_2303045	Glycoside Hydrolase Family 6 protein	2.92	3.75	3.2	2.88	1.07	1.89	2.89	2.82	2.91	2.96	2.02	2.8	3.55	4.46	2.92	2.49	3.56	2.5	3.58	2.54
MYCTH_2300033	Ketose-bisphosphate aldolase, class-II	930.29	919.13	835.4	912.93	1071.73	1120.38	844.16	865.76	774.52	750.09	627.28	642.62	801.87	864.71	794.39	750.7	765.15	751.57	649.14	707.06
MYCTH_2061275	Tyrosine protein kinase, active site	0.66	0.77	1.4	1.02	0.47	1.12	0.74	0.28	0.36	0.91	0.65	1.01	0.74	0.96	1.38	0.7	0.47	0.47	0.64	0.18
MYCTH_2299980	0	38.83	39.79	55.45	53.56	48.56	45.86	69.62	70.42	26.92	36.59	49.97	53.03	28.99	32.7	63.14	61.64	29.85	31.03	73.17	70.19
MYCTH_2307655	0	27.3	25.62	32.86	28.52	28.77	33.04	40.73	36.57	18.23	26.37	28.51	38.89	25.25	26.63	40.65	45.27	19.96	24.33	109.71	51.27
MYCTH_2303088	Haem peroxidase	735.31	753.46	600	620.2	660.28	718.8	498.78	560.63	528.09	561.33	428.23	386.47	753.52	767.86	397.42	366.94	697.34	669.65	358.87	444.33
MYCTH_2296844	0	11.09	13.18	15.22	13.03	5.1	3.14	10.54	9.07	13.43	12.62	13.57	14.99	14.34	10.99	10.25	10.69	12.23	11.98	10.52	12.3
MYCTH_2077028	Maf1 regulator	69.84	79.59	74.7	65.99	66.35	67.4	47.12	43.15	53.07	69.7	62.95	72.81	78.01	84.03	70.11	69.76	67.96	79.84	67.99	71.01
MYCTH_2302809	0	45.12	47.54	41.77	42.42	71.08	65.33	65.11	74.62	43.19	49.73	37.48	36.98	59.2	53.66	50.38	51.77	53.48	53.83	43.06	42.8
MYCTH_2308681	Protein kinase, core	34.05	40.9	39.82	39.26	14.68	16.69	41.6	37.98	29.92	33.48	33.53	34.6	33.44	39.53	31.4	31.37	31.52	32	26.5	26.02
MYCTH_2112936	0	0.46	0.47	0.58	0.44	0.61	0.3	0.58	0.44	0.14	0.43	0.14	0.58	0.15	0.16	0	0.32	0	0.15	0.14	0.29
MYCTH_106463	0	208.97	189.18	161.25	172.27	163.87	149.1	161.7	169.83	143.75	127.37	184.25	176.52	153.85	143.13	153.24	156.31	147.08	137.31	160.29	166.2
MYCTH_94730	0	0.25	0	0	0	0	0	0	0	0	0	0	0	0	0	0.23	0	0	0.23	0	0.45
MYCTH_2053555	0	10.45	9.93	10.29	9.23	5.23	5.47	9.35	8.64	8.36	8.37	9.92	11.14	10.59	9.34	12.47	12.25	6.95	9.85	8.91	9.66
MYCTH_2295176	DOMON related	24.6	24.04	31.37	21.12	19.72	25.22	26.68	20.35	16.07	16.57	25.26	26.58	19.1	20.48	24.47	22.86	18.25	22.87	30.66	24.49
MYCTH_2106821	Zinc finger, RING-type	11.88	13.23	15.8	12.73	8.65	8.84	13.52	13.71	14.63	13.83	13.52	13.42	11.53	11.51	12.86	13.83	12.9	12.5	12.36	11.94
MYCTH_2301828	Protein of unknown function DUF1766	24.46	26.56	24.9	24.52	28.19	24.01	28.74	26.89	19.53	25.72	22.52	26.83	20.95	24.81	30.51	33	20.49	21.64	26.65	25.57
MYCTH_2312249	0	0.67	1.18	1.25	1.45	1.35	1.5	0.2	0.41	1.02	1.21	1.23	0.41	1.5	2.31	0.21	0.45	0.42	1.27	0.41	1.43
MYCTH_2299996	0	20.34	20.15	27.89	29.66	17.64	13.89	28.24	33.58	15.01	15.7	24.87	22.61	18.1	19.02	31.09	30.28	17.52	18.3	22.21	26.77
MYCTH_109821	chitosanase	49.17	61.9	78.03	70.04	18.89	16.41	32.76	27.71	25.01	28.89	73.1	94.18	31.11	30.81	43.53	43.6	38.22	37.63	49.8	52.09
MYCTH_2309321	Bacterial transferase hexapeptide repeat	44.37	51.44	49.63	50.77	20.51	24.75	47.85	46.11	55.32	54.35	47.19	47.48	52.03	55.94	45.92	44.18	47.31	49.58	34.16	35.62
MYCTH_2300116	0	14.21	19.42	20.3	22.65	10.08	9.97	19.42	20.36	14.01	12.27	11.85	14.12	19.07	19.93	16.3	16.92	13.65	15.14	10.2	9.83
MYCTH_2315642	0	102.08	89.05	76.81	76.03	117.87	126.2	61.71	60.72	76.56	83.79	68.5	73.77	89.08	88.8	67.71	69.26	82.8	85.01	73.78	70.18
MYCTH_2313118	Tyrosine protein kinase, active site	18.52	20.16	19.47	18.41	14.14	13.53	14.55	14.97	17.19	14.48	18.86	18.1	18.02	20.79	19.96	20.99	17.64	16.86	14.77	16.8
MYCTH_2298716	Polynucleotide adenylyltransferase region	44.97	43.99	42.92	39.48	28.43	29.6	40.86	36.39	32.79	39.01	37.51	41.41	41.96	42.27	38.7	36.57	40.64	40.17	43.05	40.01
MYCTH_2026172	Guanine-specific ribonuclease N1 and T1	134.12	108.32	123.24	130.86	100.54	107.47	157.35	145.76	66.01	86.16	172.18	175.69	82.58	83.66	187.73	189.01	74.85	85.92	182.11	176.62
MYCTH_2060248	0	0.22	0.27	0.38	0.27	0.22	0.21	0.38	0.16	0.26	0.16	0.21	0.54	0.37	0.22	0.59	0.17	0.32	0.27	0.32	0.27
MYCTH_2297479	Phosducin	46.66	62.11	44.75	39.92	30.53	35.48	46.31	44.42	37.65	44.39	44.01	52.88	52.28	56.44	44.43	49.59	44.38	48.09	37.83	33.68
MYCTH_82275	Acyl-CoA N-acyltransferase	24.88	26.78	27.53	27.06	19.62	15.6	24.86	21.77	27.16	28.81	23.96	24.68	29.52	28.54	25.67	25.74	28.91	26.88	23.18	23.97
MYCTH_2306267	Hypothetical protein	0.39	0.26	0.45	0.26	0	0.06	0.19	0.19	0.19	0.25	0.13	0.26	0.13	0.33	0.19	0.21	0.13	0.39	0.06	0.13
MYCTH_2119478	0	2.95	3.02	2.73	2.1	1.13	2	1.96	1.61	3.25	2.25	2.17	2.43	4.24	3.42	2.23	2.24	2.92	2.76	1.84	1.69
MYCTH_2296368	Glycosyltransferase Family 34 protein	15.17	19.07	18.71	16.12	12.94	12.45	19.51	17.01	21.36	21.16	18.96	19.74	20.99	21.19	21.51	21.14	20.31	21.38	15.34	16.81
MYCTH_2309056	Xylose isomerase-type TIM barrel	1.82	2.37	2.13	1.68	1.44	3.02	1.92	1.35	1.79	1.84	2.02	2.82	1.9	2.12	0.91	0.88	2.07	1.85	2.06	1.48
MYCTH_2301343	0	15.69	12.77	22.44	20.27	10.16	9.68	10.96	9.85	6.46	6.05	18.6	22.84	11.65	11.12	12.84	16.33	8.79	8.42	12.71	12.75
MYCTH_2112958	0	12.73	15.8	22.84	21.1	7.25	12.46	19.9	20.25	12.87	13.44	23.8	25	16.09	13.54	23.19	26.62	16.1	17.15	14.74	16.78
MYCTH_2309283	Peptidase C19, ubiquitin carboxyl-terminal hydrolase 2	28.4	30.59	35.11	34.52	25.62	29	45.91	42.73	44.19	41.68	35.9	34.76	30.67	32.02	28.73	31.33	31.75	33.65	36.26	34.32
MYCTH_2110682	Beta-lactamase-like	0	0	0.14	0.14	0	0	0.35	0	0	0	0.49	0.62	0	0.07	0.07	0	0	0	0.48	0.48
MYCTH_2309226	0	0	0	0	0	0	0	0.33	0.72	0.01	0	0	0	0	0	0	0	0	0	0.49	0.64
MYCTH_2300111	0	3.88	2.84	6.96	6.41	0.5	1.62	2.36	2.56	1.1	1.1	4.29	5.89	1.61	1.7	3.35	3.97	1	1.64	8.74	8.1
MYCTH_2297723	Pal1 cell morphology	15.33	14.83	13.12	12.69	15.68	16.28	9.09	8.66	14.69	15.32	14.23	12.03	18.31	15.21	12.58	13.26	19.97	19.5	12.18	13.45
MYCTH_2297169	0	2.2	2.21	2.57	1.95	0.68	0.38	0.26	0.26	2.87	1.96	1.19	1.36	2.44	2.34	0.38	0.41	2.6	3.91	0.59	0.63
MYCTH_2313212	Tryptophan synthase, alpha chain	68.32	72.77	57.85	57.15	25	29.04	35.85	37.11	87.74	69.77	58.55	57.66	82	74.31	44.51	41.46	82.03	73.24	39.42	42.26
MYCTH_49700	acetylxylan esterase	0	0.1	0.1	0	0.1	0	0.19	0.1	0.19	0	0	0	0	0	0.29	0.11	0	0.1	0.19	0
MYCTH_2304302	Legume-like lectin	33.4	36.87	33.35	34.66	19.36	18.31	27.23	26.84	33.95	37.02	31.25	34.4	34.9	35.78	31.7	28.53	30.92	32.17	27.51	29.87
MYCTH_2294499	0	32.3	33.57	37.79	34.3	35.91	44.33	44.83	38.21	32.28	34.76	39.68	41.2	29.57	31.75	43.03	42.9	27.3	31.6	43.49	42.45
MYCTH_2306286	0	37.5	40.28	38.55	33.8	30.45	32.53	36.35	32.99	48.11	37.42	37.76	39.73	36.91	37.27	34.1	37.44	37.61	36.91	35.26	33.58
MYCTH_2061855	Peptidase C1A, papain-like cysteine protease	0.12	0	0.18	0.09	0	0	0	0.06	0.12	0.03	0.09	0.03	0.03	0.03	0.03	0.06	0	0.03	0.12	0.09
MYCTH_2310708	Brix	40.44	41.74	46.86	41.31	16.16	17.19	31.87	26.64	72.14	47.61	46.55	50.07	41.4	39.94	33.62	36.44	40.92	40.42	41.31	39.44
MYCTH_2297360	Ankyrin	49.01	54.3	51.34	49.65	31.44	34.57	47.65	45.32	47.28	47.13	48.81	52.43	45.66	49.97	46.07	45.26	45.72	46.25	46.01	44.25
MYCTH_2132825	Adaptin ear-binding coat-associated protein 1 NECAP-1	9.46	10.6	9.06	7.83	5.01	5.92	7.63	6.85	7.37	8.96	7.67	9.29	12.12	10.83	8.38	8.59	8.94	10.47	7.58	7.6
MYCTH_2304079	Phosphopantetheine attachment site	177.75	182.74	171.83	168.8	165.68	164.06	176.07	178.14	157.66	158.8	173.42	176.03	154.76	160.41	177.56	185.39	150.9	163.73	173.03	170.29
MYCTH_112014	Alcohol dehydrogenase, zinc-containing, conserved site	20.47	25.12	20.58	18.93	10.91	12.04	9.34	10.36	17.81	13.43	14.84	16.71	22.13	24.71	18.36	16.7	17.49	17.63	10.52	8.69
MYCTH_2304880	Ubiquitin-activating enzyme, E1	25.12	27.33	30.02	28.13	18.08	18.25	24	22.04	27.16	26.26	30.12	30.41	27.48	27.44	28.04	26.3	24.4	26.23	23.45	24.47
MYCTH_2303731	RNA polymerase sigma factor 54, interaction	25.78	25.39	22.06	25.64	24.13	28.55	16.42	19.09	11.18	10.11	21.84	23.77	22.79	22.06	19.18	22.28	19.26	18.47	14.94	17.03
MYCTH_2316497	0	1413.48	1359.38	1511.07	1549.83	1171.18	1220.35	1827.93	1797.67	959.12	1077.51	1589.65	1619.95	1016.05	1177.65	2155.64	2168.33	1053.88	1187.94	1796.09	1587.6
MYCTH_2303766	Ribosomal protein S8	331.42	448.87	219.16	256.71	241.63	267.54	198.12	188.44	504.01	378.22	304.96	279.46	337.33	360.51	234.31	231.86	363.5	357.88	185.89	150.24
MYCTH_2315197	Ferric reductase, NAD binding	1871.31	1711.58	1466.39	1614.11	2092.26	1944.48	2146.41	1996.91	1501.85	1907.2	1360.73	1344.11	2393.76	2274.93	1397.21	1407.64	2221.89	2104.62	1631.17	1648.15
MYCTH_2294582	Protein of unknown function DUF1909	70.81	87.82	97.68	98.01	56.15	76.85	151.67	130.39	87.55	62.99	131.17	115.91	71.66	71.97	121.47	124.14	70.63	75.38	102.79	80.02
MYCTH_2130973	Carbohydrate Esterase Family 1 protein	1.13	1.15	1.76	1.11	0.66	0.46	0.83	0.92	1.08	1.17	0.55	1.56	0.92	1.33	0.92	0.6	1.76	1.21	1.56	0.73
MYCTH_2305708	0	0	0.3	0.28	0	0	0.28	0.41	0	0	0.14	0	0.27	0.14	0.44	0.28	0.15	0.14	0	0	0
MYCTH_2296042	DNA/RNA helicase, ATP-dependent, DEAH-box type, conserved site	6.28	6.53	6.33	6.66	4.93	3.27	5.35	5.72	6	5.76	5.08	5.28	7.51	5.83	7.79	7.1	7.18	6.02	4.67	6.75
MYCTH_2301813	Ubiquitin-conjugating enzyme, E2	111.08	115.81	114.96	107.87	84.57	96.28	104.52	111.99	95.47	108.01	110.2	109.4	111.56	115.65	95.88	100.04	109.62	114.77	103.96	108.1
MYCTH_2305849	HEAT	31.94	31.76	33.85	33.53	23.23	20.58	25.23	23.75	30.71	32.38	32.51	31.85	30.9	28.86	33.52	33.15	31.23	30.76	28.99	31.03
MYCTH_2307621	0	3.43	5.37	5.61	4.83	4.62	4.86	4.99	4.83	5.26	4.53	3.83	4.22	4.95	5.6	4.85	4.98	5.25	5.12	4.37	5.62
MYCTH_2297179	0	177.81	166.58	159.56	147.08	192.22	234.92	81.98	79.72	159.07	178.58	129.89	143.59	174.37	178	143.19	146.9	165.85	164.5	149.55	142.06
MYCTH_2121166	0	0.29	0.25	0.24	0.15	0.06	0.06	0.13	0	0.25	0.23	0.38	0.23	0.08	0.11	0.23	0.12	0.09	0.11	0.15	0.3
MYCTH_2295983	Cyclin-like F-box	21.28	18.46	22.14	20.32	19.45	15.86	25.36	22.84	19.39	24.23	18.45	20.35	22.9	21.16	20.04	19.9	21.29	18.99	20.91	21.88
MYCTH_2304670	WD40 repeat	76.83	85.09	88.36	84.74	58	55.45	97.17	89.89	65.41	67.54	87.5	86.61	72.82	70.54	101.97	103.22	72.05	70.12	75.34	76.96
MYCTH_2299037	Peptidase C12, ubiquitin carboxyl-terminal hydrolase 1	28.55	31.43	31.21	27.29	26.81	29.34	19.9	18.93	39.86	43.69	17.8	24.58	35.69	31.32	26.26	22.76	35.24	36.11	17.42	17.59
MYCTH_2299921	RTA1 like protein	6.48	7.45	10.86	9.07	3.27	3.62	7.02	7.51	4.35	5.27	12.26	13.56	6.62	6.96	11.29	9.68	5.61	6.97	10.31	13
MYCTH_2294886	PDZ/DHR/GLGF	67.03	86.36	71.12	61.66	52.32	56.49	64.35	54.7	50.69	62.97	48.39	54.76	81.26	96.35	65.18	55.62	63.23	65.89	58.44	57.44
MYCTH_2315082	Translationally controlled tumour-associated TCTP	710.31	825.32	511.61	550.64	445.86	573.78	445.72	440.8	869.2	700.26	470.96	504.95	664.81	756.61	480.73	496.39	680.03	796.59	383.92	327.33
MYCTH_2124691	0	0.1	0	0.4	0.3	0	0	0.1	0.3	0.1	0	0	0	0.1	0	0.1	0	0.1	0.1	0	0
MYCTH_2306042	0	41.2	45.38	34.19	30.71	30.79	29.48	17.49	14.72	40.22	50.95	24.69	31.13	54.75	48.13	25.28	23.78	50.92	56.4	44.16	34.31
MYCTH_56385	Phosphoglycerate mutase	36.67	35.31	36.13	36.63	18.25	17.57	24.11	21.57	30.8	38.89	29.86	33	44.74	39.7	26.21	25.57	39.71	38.02	27.95	32.96
MYCTH_2294490	Ubiquitin	108.54	110.85	117.9	122.3	100.46	101.43	107.98	97.7	96.63	106.52	120.28	122.48	120.01	119.52	114.59	108.77	108.14	108.3	108.4	111.96
MYCTH_2118714	0	19.92	24.04	28.26	30.2	19.85	20.36	25.19	23.64	16.57	24.74	21.27	30.89	18.56	23.81	32.2	31.72	18.55	19.98	40.54	36.67
MYCTH_2305337	Phox-like	12.57	11.89	14.99	14.69	11.51	11.19	7.29	8.06	11.35	11.99	13.54	15.16	15.78	15.36	12.47	11.1	14.35	14.13	12.15	14.28
MYCTH_2316167	0	123.11	83.12	63.73	96.97	80.12	71.83	56.11	67.84	29.76	32.35	65.33	81.31	45.49	44.08	70.55	73.5	43.69	42.46	75.66	65.49
MYCTH_2135338	Zinc finger, C2H2-type	53.4	67.66	58.76	47.49	40.33	48.01	48.35	41.03	85.14	67.24	55.55	55.07	54.04	59.77	64.96	58.05	60.95	65.58	53.66	46.21
MYCTH_2297182	Cupin 1	16.62	18.47	16.55	15.02	17.08	20.56	5.38	4.32	23.11	22.41	11.51	13.23	17.7	18.56	11.64	11.32	17.34	16.75	12.16	11.28
MYCTH_2091453	Ribosomal protein L7Ae	43.79	52.02	51.04	43.84	24.71	26.5	45.51	40.45	75.92	47.59	54.6	54.39	44.48	44.7	42.03	44.26	43.9	53.49	48.27	44.62
MYCTH_2311397	Mak10 subunit, NatC N(alpha)-terminal acetyltransferase	30.76	32.66	33.88	31.64	23.08	24.78	30.54	28.85	27.82	26.63	32.99	34.45	29.51	28.2	27.41	27.36	29.16	29.46	30.68	34.47
MYCTH_2307300	0	5.84	9.32	11.99	8.11	5.31	4.97	5.45	5.48	5.1	6.13	7.48	8.76	6.89	7.18	9.04	7.92	6.29	5.27	7.28	5.69
MYCTH_2298958	Ubiquitin system component Cue	97.39	104.69	109.43	103.18	80.61	84.56	100.07	85.67	87.32	100.01	110.36	116.3	97.16	100.08	105.97	105.9	93.05	96.5	119.81	110.76
MYCTH_2127197	0	0	0	0	0	0	0	0	0	0	0	0	0	0	0	0	0	0	0	1.17	0
MYCTH_96059	0	0.19	0.06	0.25	0	0	0	0	0.13	0.43	0.12	0.06	0	0	0.06	0.44	0.14	0.06	0.19	0.13	0.06
MYCTH_2308149	Rhodopsin, bacterial	1199.44	1099.65	1055.7	1075.88	1751.31	1945.72	993.34	952.48	1225.49	1417.23	1013.3	957.38	1258.8	1338.99	973.31	978.41	1311.36	1301.76	1206.38	1193.65
MYCTH_2297855	Tubulin	28.01	28.82	32.15	30.26	24.74	19.6	36.98	32.66	27.23	27.63	28.19	30.16	32.03	31.66	32.37	30.63	29.38	28.3	31.51	31.86
MYCTH_2307854	0	28.12	36.33	31.76	24.29	15.19	15.11	25.76	19.08	23.56	31.92	24.24	32.15	26.8	31.52	28.24	30.07	23.83	28.49	30.49	23.72
MYCTH_95580	Molydopterin dinucleotide-binding region	0.12	0.25	0.25	0.06	0.19	0.31	0.19	0.12	0.18	0.12	0.06	0.06	0.25	0.13	0.37	0.2	0	0.13	0.25	0.43
MYCTH_2312816	HMG-I and HMG-Y, DNA-binding	11.69	12.14	16.16	13.78	6.05	5.72	11.25	10.93	13.16	14.55	12.58	13.9	13.89	13.14	13.69	13.44	13.6	13.3	11.86	12.89
MYCTH_2134354	SANT, DNA-binding	2.1	2.07	2	2.01	2.43	2.24	1.78	1.79	1.88	2.28	1.85	1.84	2.85	3.21	1.54	2.14	2.66	2.38	1.88	1.67
MYCTH_2309503	0	37.8	33.71	51.17	50.77	26.36	27.52	34.9	36.35	27.55	33.43	49.22	50.02	35	38.89	50.27	53.37	34.05	34.88	44.13	48.16
MYCTH_2312776	Disease resistance protein	19.68	22.45	22.42	21.42	12.5	10.3	17.45	15.17	25.02	23.17	19.04	21.14	23.67	22.57	18.48	18.14	22.04	21.15	17.38	21.21
MYCTH_2300837	WD40 repeat	8.99	9.56	10.16	9.79	3.56	2.62	7.56	7.91	10.66	9.95	8.12	8.23	10.91	9.83	6.48	7.11	9.94	9.38	5.63	7.78
MYCTH_2312293	Six-hairpin glycosidase-like	6.26	6.94	7.12	6.93	6.79	6.89	9.71	7.76	7.41	7.6	7.88	7.97	8.27	8.11	7.14	7.66	7.05	6.51	7.73	7.61
MYCTH_49210	Hypothetical protein	2.63	5.28	4.64	3.5	2.79	5.71	3.47	2.52	4.8	5.74	2.92	4.43	5.83	9.7	3.34	4.56	4.5	6.54	2.64	4.57
MYCTH_2297559	Eukaryotic pantothenate kinase	68.84	77.8	87.06	71.97	56.17	66.47	82.89	76.88	73.77	84.17	74.44	80.93	77.88	85.48	83.91	85.72	68.26	79.11	73.92	68.44
MYCTH_2294835	RNA-processing protein, HAT helix	91.02	94.11	97.22	92.59	73.32	65.43	95.31	91.35	101.93	94.5	103.14	98.55	85.8	89.78	91.52	87.58	88.27	86.95	97.23	90.23
MYCTH_2295112	Ribosomal protein S9	463.69	669.9	277.32	336.1	311.15	368.09	293.26	275.32	694.19	555.69	470.96	402.95	532.9	559.04	350.52	343.86	516.6	564.59	218.71	191.9
MYCTH_2300793	Cation efflux protein	24.96	27.24	26.43	22.86	16.29	19.82	19.45	17.39	19.03	23.73	22.83	26.63	25.04	26.67	25.21	29.08	21.43	25.23	23.15	18.89
MYCTH_2070870	0	0.89	0.71	1.04	0.61	0.42	0.57	0.54	0.25	0.87	0.95	0.78	0.75	0.88	1.14	0.96	0.77	0.71	0.83	0.43	0.6
MYCTH_48250	0	121.01	120.13	152.61	153.64	104.91	113.5	147.34	139.93	129.42	119.35	138.76	142.41	117.63	122.48	197.26	202.22	129.29	140.73	157.66	127.76
MYCTH_2041072	0	17.17	17.3	28.36	20.26	9.82	12.97	11.31	12.46	12.64	16.37	22.07	23.74	14.95	16.14	20.6	19.02	13.21	14.89	22.73	22.86
MYCTH_2127034	Major facilitator superfamily MFS-1	5.12	5.87	7.41	6.21	2.81	3.3	5.49	4.74	5.07	5.35	7.12	8.28	5.39	6.78	8.18	6.62	5.6	5.42	5.29	6.14
MYCTH_2305584	Antibiotic biosynthesis monooxygenase	3.75	2.98	4.15	2.54	3.41	3.12	3.45	2.87	2.67	2.28	3.12	3.04	3.66	4.12	3.04	2.94	3.26	2.82	3.5	3.56
MYCTH_2299360	AMP-dependent synthetase and ligase	55.49	58.33	78.2	80.58	44.17	41.42	60.01	56.01	55.96	54.8	60.73	60.95	59.68	58.79	68.63	64.29	58.07	57.83	58.44	61.35
MYCTH_109566	cellobiohydrolase	22.92	18.24	17.62	23.12	16.2	13.79	18.18	19.6	16.99	19.13	12.73	15.09	17.34	16.49	16.34	16.08	15.06	19.96	19.49	19.94
MYCTH_2303605	Spindle pole body interacting protein	13.65	14.85	14.97	15.39	8.96	7.52	18.42	16.93	12.15	12.85	13.06	14.28	16.01	15.87	14.82	16.02	13.3	11.98	13.1	13.24
MYCTH_2134741	0	39.41	47.4	52.38	50.55	115.73	63.45	117.68	116.31	77.8	83	52.9	48.79	52.73	59.05	92.21	89.16	55.03	64.95	62.28	63.72
MYCTH_2310216	Queuine/other tRNA-ribosyltransferase	51.62	53.42	51.03	48.36	39.11	44.75	51.12	50.32	52.47	55.72	49.93	60.06	51.78	53.39	59.35	60.73	48.2	50.66	62.07	56.49
MYCTH_2299018	Cyclin-like	72.13	124.58	78.87	58.67	80.22	93.33	53.36	42.17	138.16	239.06	61.39	103.46	134.89	203.1	101.17	102.05	101.75	184.34	117.17	93.64
MYCTH_2298369	Beta-lactamase-like	20.06	25.45	22.72	22.19	19.64	18.76	27.54	26.3	20.55	21.16	20.72	17.59	20.06	21.46	21.67	20.41	20.27	21.17	24.87	23.72
MYCTH_2295904	0	10.71	11.98	12.57	10.45	9.97	11.19	8.76	8.35	9.61	10.72	9.21	12.36	10.03	10.94	10.04	10.31	8.29	9.73	13.18	10.44
MYCTH_2298927	Zinc finger, PHD-type	9.8	11.88	10.29	10.12	5.92	4.51	10.74	8.98	9.44	9.91	9.54	10.07	11.14	10.01	11.08	9.81	9.27	9.13	8.62	9.21
MYCTH_2297705	RabGAP/TBC	25.6	23.98	24.97	26.39	22.94	18.17	27.2	29.72	20.18	21.92	19.73	22.39	26.95	23.59	25.88	25.71	25.03	23.17	23.2	23.8
MYCTH_2313405	Prefoldin	76.86	87.67	76.48	69.34	54.5	57.02	79.5	77.3	61.39	67.28	71.1	77.86	82.57	91.93	86.16	88.87	69.96	80.94	77.45	75.49
MYCTH_2298031	SANT, DNA-binding	29.04	32.55	31.66	28.89	18.47	22.34	26.24	26.47	33.46	38.47	31.63	33.53	30.62	33.52	34.45	31.43	34.33	37.47	31.62	31.32
MYCTH_2295424	Peptidase G1, eqolisin	54.29	68.79	55.04	59.89	68.2	74.64	70.05	54.79	107.47	113.1	66.81	66.99	99.92	100.35	56.98	59.27	102.73	107.63	68.43	57.23
MYCTH_2295870	GTP1/OBG	105.47	139.25	102.31	95.77	50.35	66	95.2	92.31	157.03	107.89	106.02	112.77	113.29	121.47	96.2	98.1	108.03	123.67	91.64	81.83
MYCTH_2308288	Ankyrin	3.84	5.75	6.01	3.88	5.42	7.98	2.98	2.2	3.25	6.4	4.05	6.78	5.98	5.97	5.55	5.96	5.87	4.95	5.55	5.37
MYCTH_2303122	Immunoglobulin E-set	33.39	27.95	34.47	33.41	49.13	39.39	36.92	35.63	24.18	27.76	36.52	34.23	27.33	29.01	33.6	33.26	29.57	28.73	40.17	34.5
MYCTH_2312275	0	35.5	42.12	47.78	52.69	81.88	81.97	39.81	38.57	34.43	39.7	48.23	46.65	28.4	32.58	58.4	58.29	32.62	36.14	56.01	52.11
MYCTH_2308005	WD40 repeat	35.08	34.12	34.61	34.38	27.91	26.94	31.89	28.44	29.69	29.08	29.16	29.76	31.77	32.55	30.81	30.91	30.61	27.77	28.14	30.43
MYCTH_2300175	ssDNA-binding transcriptional regulator	38.69	41.08	53.48	44.39	55.31	53.6	51.96	47.54	29.47	35.77	43.18	46.14	29.58	32.84	68.16	74.15	31.1	31.21	55.8	51.03
MYCTH_2049706	0	1.04	0.91	0.55	0.63	0.72	0.72	0.95	0.64	1.15	0.8	0.77	0.45	0.89	1	0.36	0.39	0.95	0.69	0.63	0.54
MYCTH_2302915	0	52.26	49.59	68.23	60.31	28.75	35.68	62.6	52.26	36.27	44.77	69.9	76.17	48.82	51.11	65.35	71.63	40.32	46.93	88.32	77.45
MYCTH_2294421	HMG-I and HMG-Y, DNA-binding	31.35	35.7	31.41	28.56	35.21	33.39	20.73	21.84	24.51	34.75	28.68	31.15	37.05	33.76	36.63	35.68	28.8	28.99	23.68	25.83
MYCTH_2295873	Protein of unknown function DUF862, eukaryotic	27.43	30.41	37.64	32.32	18.03	16.49	42.07	37.91	26.72	31.59	31.23	37.21	30.56	35.41	37.68	35.95	24.92	30.47	36.26	33.5
MYCTH_2310812	Pre-mRNA cleavage complex II Clp1	32.65	34.92	36.15	30.83	19.28	22.36	26.22	24.88	30.78	34.9	32.4	36.03	34.13	35.43	32.89	33.68	30.1	33.08	36.02	32.07
MYCTH_2295833	NAD-dependent epimerase/dehydratase	103.05	104.02	86.41	90.22	94.46	100.2	102.27	104.68	85.61	78.1	80.48	92.04	97.92	100.72	94.03	96.52	92.14	84.35	83.03	72.74
MYCTH_2310316	Glyoxalase/bleomycin resistance protein/dioxygenase	17.28	20.79	21.47	17.77	9.93	11.64	8.95	7.53	18.41	19.55	14.57	21.26	22.06	25.74	13.6	14.28	17.61	18.41	11.8	14.68
MYCTH_53860	Sugar transporter	2.05	3.7	2.67	3.15	5.02	6.02	4.66	3.12	2.8	3.46	2.39	2.51	4.61	5	2.05	2.13	3.54	4.16	3.64	2.47
MYCTH_2119403	Biotin/lipoate A/B protein ligase	10.21	11.37	11.85	9.32	5.35	5.46	10.44	9.69	12.46	9.41	12.38	12.12	9.86	10.51	11.29	11.39	8.87	9.77	9.36	8.74
MYCTH_2082283	Aldose 1-epimerase	70.9	69.94	62.63	59.39	40.57	45.85	40.89	38.94	64.54	70.23	55.42	57.96	73.32	76.31	50.4	48.39	70.19	75.88	52.89	50.75
MYCTH_40928	0	13.89	13.1	18.34	16.52	7.34	7.93	15.06	15.48	13.37	15.62	16.54	16.86	16.04	13.97	14.3	13.82	15.4	14.32	16.59	16.74
MYCTH_2304734	0	57.4	59.94	68.27	72.12	50.71	41.98	61.63	60.65	62.35	61.93	59.34	62.94	63.49	61.89	61.58	62.59	61.41	58.61	51.82	60.26
MYCTH_2295518	0	8.39	7.71	7.64	5.51	9.51	11.44	8.3	8.81	7.8	7	6.39	7.43	7.53	7.68	8.45	9	6.81	7.87	7.32	6.02
MYCTH_2294870	Protein kinase, core	10.44	12.57	11.21	9.28	10.51	8.47	5.38	5.72	9.45	10.22	10.78	12.03	10.77	10.77	12.84	12.95	10.94	10.86	8.31	10.29
MYCTH_2311342	Protein kinase-like	212.09	216.68	192.51	180.31	202.91	222.59	143.99	131.25	226.74	236.95	218.22	229.99	248.98	263.27	191.5	190.01	217.54	231.74	227.48	225.92
MYCTH_90035	0	0	0	0	0	0	0	0	0	0.11	0	0	0	0	0.11	0	0	0	0	0	0
MYCTH_2297477	Ribonucleotide reductase inhibitor	22.62	27.56	24.12	21.43	11.39	10.51	14.77	13.95	30.81	28.83	22.18	23.44	27.51	27.27	18.15	19.29	25.2	23.58	17.53	22.27
MYCTH_2297489	N-6 adenine-specific DNA methylase, conserved site	55.36	59.01	61	55.37	59.63	61.48	43.61	39.22	66.34	71.98	61.09	65.57	62.96	60.32	58.75	57.74	63.2	67.51	63.87	60.15
MYCTH_2297338	Blue (type 1) copper domain	61.51	45.01	31.6	25.43	26.86	26.32	15.52	27.4	61.92	29.03	72.27	40.7	29.19	31.27	32.27	32.12	34.31	29.57	9.83	14.09
MYCTH_2298894	Peptidase S16, Lon protease	17.67	16.11	18.68	17.42	11.86	9.56	19.26	18.62	13.66	17.14	16.35	16.41	18.05	16.89	16.43	14.65	16.87	14.7	16.96	16.5
MYCTH_2312429	Protein kinase, core	2.73	3.11	3.65	4.06	3.59	3.85	4.82	4.5	3.35	3.89	3.58	4.95	3.03	3.8	5.09	4.72	3.08	3.48	3.77	3.62
MYCTH_2304910	0	86.73	50.63	38.91	35.06	39.55	38.52	17.18	15.15	32.21	34	34.36	32.61	52.13	45.04	15.35	15.6	51.9	46.22	35.43	36.35
MYCTH_2297552	Protein of unknown function DUF1348	265.28	246.85	214.32	223.09	161.76	176.4	205.58	219.39	204.19	261.26	184.42	175.81	263.01	265.51	189.7	202.85	252.28	239.85	208.18	203.28
MYCTH_2300796	0	46.65	44.69	58.07	59.11	48.49	45.72	53.01	52.76	38.86	35.18	64.23	67.23	34.88	34.28	63.47	66.55	37.64	37.19	64.35	70.09
MYCTH_2126152	ArgE/DapE/ACY1/CPG2/YscS, conserved site	116.39	124.71	93.5	86.57	51.37	60.84	73.18	78.93	91.96	87.54	94.69	98.38	112.98	114.95	84.31	76.61	101.27	110.66	57.82	59.72
MYCTH_2313954	Src homology-3	67.84	70.34	71.54	67.26	56.8	63.05	63.81	63.5	59.42	67.39	66.13	70.84	74.59	72.48	60.84	63.44	65.14	70.27	60.16	58.75
MYCTH_97961	Protein of unknown function NUC189, C-terminal	0	0.06	0.24	0	0	0	0.06	0.18	0.06	0	0.12	0.06	0	0	0	0.13	0	0	0.12	0
MYCTH_50837	Fatty acid desaturase, type 1, N-terminal	4.91	4.23	4.77	4.24	6.6	6.57	4.08	4.59	7.03	5.93	4.29	5.64	5.72	6.2	5.47	5	9.17	4.79	4.66	4.11
MYCTH_2295017	0	0.66	1.07	1.18	0.89	0.34	0.62	1.16	0.88	0.87	0.86	1.17	1.45	0.62	1.04	1.76	3.55	2.08	0.9	0	1.45
MYCTH_2309299	CDP-alcohol phosphatidyltransferase	33.63	34.66	35.15	32.06	39.33	47.4	22.07	22.34	35.44	33.19	33.88	38.18	30.77	31.58	34.18	35.79	33.54	34.8	28.2	27.51
MYCTH_2303817	Ribosomal protein L19	80.52	76.23	82.01	77.14	56.62	60.6	89.86	80.28	89.5	85.87	85.49	91.1	76.86	75.47	82.96	90.17	84.48	84.57	90.39	77.13
MYCTH_2298093	Phospholipase/carboxylesterase	93.46	99.35	92.24	81.41	66.61	73.12	80.56	79.76	76.91	77.13	82.98	95.94	82.93	93.57	108.6	106.59	81.94	79.71	98.56	94.7
MYCTH_2126704	0	0	0.14	0.14	0.14	0	0	0	0.13	0	0	0	0	0	0	0	0	0	0	0	0
MYCTH_2306388	Protein synthesis factor, GTP-binding	27.41	29.15	25.84	23.27	24.01	31.36	22.51	20.01	20.79	25.3	20.74	23.93	27.99	28.76	25	26.15	25.53	25.57	21.83	20.81
MYCTH_2301503	Carbohydrate/puine kinase, PfkB, conserved site	35.8	38.4	33.61	32.78	16.01	16.55	27.39	24.47	28.69	31.02	27.95	30.26	45.82	42.17	23.99	24.53	39.18	38.8	27.07	29.61
MYCTH_2294054	Lysyl-tRNA synthetase, class II	28.63	28.11	35.21	38.26	27.37	26.16	37.1	36.09	42.93	29.46	44.36	43.22	26.72	24.16	39.29	41.23	27.46	27.33	38.21	33.75
MYCTH_2119125	Ribosomal protein L33	27.44	27.7	33.95	37.63	22.68	23.01	34.9	34.15	29.59	21.34	34.61	31.9	20.88	21.22	32.52	33.58	22.27	24.57	30.29	26.39
MYCTH_2119441	GCN5-related N-acetyltransferase	2.27	3.31	3.01	4	2	1.53	4.84	4.81	3.82	3.04	3.08	3.2	4.17	3.71	3.88	3.99	3.38	2.99	1.76	2.23
MYCTH_2080003	RNA recognition motif, RNP-1	49.76	52.77	55.44	49.4	35.97	35.41	48.8	41.4	76.1	60.8	54.92	53.9	48.75	47.1	43.86	43.94	51.44	50.2	49.03	47.56
MYCTH_2306300	Flavoprotein pyridine nucleotide cytochrome reductase	16.94	16.4	3.48	6.18	5.52	5.34	8.96	13.67	15.4	8.99	4.14	2.97	13.91	11.73	2.3	1.65	10.49	8.45	2.24	2.78
MYCTH_2142599	Glycolipid transfer protein, GLTP	427.77	438.86	451.69	423.45	333.09	392.79	286.93	280.83	390.72	349.58	264.27	320.98	377.05	406.98	414.99	405.38	357.18	362.56	378.45	363.37
MYCTH_101019	0	9.56	9.4	12.13	8.5	5.94	7.54	7.16	8.82	12.93	11.08	17.11	21.07	7.01	10.4	12.6	11.61	7.45	13.52	10.35	10.32
MYCTH_109499	MFS general substrate transporter	10.88	12.6	14.98	38.05	3.79	4.09	30.94	36.59	31.2	16.88	8.33	9.67	24.68	25.72	28.9	31.01	26.13	27.11	10.73	16.88
MYCTH_2298909	Sec1-like protein	71.69	68.64	66.35	68.05	47.32	41.93	62.11	63.15	64.65	64.29	63.71	63.89	68.62	67.27	58.52	58.01	70.94	69.47	58.44	62.48
MYCTH_87600	Ribosomal protein S14	331.78	488.04	227.53	247.9	197.22	247.13	207.18	189.48	466.61	363.61	304.28	302.57	354.88	431.01	264.91	246.62	306.06	397.32	199	138.77
MYCTH_2309221	HEAT	69.63	78.93	85.4	84.89	51.39	47.24	51.28	48.33	72.26	82.28	65.51	67.74	82.49	82.43	55.99	60.14	79.75	81.09	61.39	69.9
MYCTH_2019371	0	55.68	53.3	79.92	53.08	50.25	41.78	55.99	57.12	46.52	65.89	53.27	66.49	53.97	64.45	63.33	67.83	50.31	60.73	58.13	60.89
MYCTH_39559	Methyltransferase type 12	4.6	6.23	7.44	5.77	2.8	3.25	6.32	5.33	4.82	6.03	7.99	10.15	5.56	6.01	8.04	8.64	4.4	4.89	9.71	7.49
MYCTH_105063	Glycosyl transferase, family 3, N-terminal	33.07	40.71	30.6	29.21	12.59	15.11	24.39	20.98	34.94	32.35	31.11	31.4	39.27	40.42	25.44	27.91	33.11	36.2	22.51	21.67
MYCTH_2310183	Galactose oxidase/kelch, beta-propeller	21.8	24.13	21.41	18.54	23.98	22.26	7.31	6.97	12.5	12.77	17.11	21.32	19.73	19	22.05	20.42	17.4	17.7	12.24	18.09
MYCTH_2306063	0	3.05	2.75	5.13	3.45	1.81	2.05	3.15	2.69	2.05	2.74	6.37	4.76	2.53	2.4	3.21	3.39	2.14	1.85	4.57	3.28
MYCTH_2311786	Protein prenyltransferase, alpha subunit	38.67	42.91	43.93	41.31	26.8	26.52	35.9	34.87	37.45	42.73	41.81	46.43	42.43	44.07	41.53	39.63	39.56	42.94	44	44.06
MYCTH_2118447	Ribonucleotide reductase, stirrup	0.52	0.67	0.7	0.72	0.42	0.36	0.6	0.53	0.63	0.61	0.58	0.7	0.36	0.69	0.71	0.81	0.47	0.49	0.66	0.54
MYCTH_2296319	S1, RNA binding	37.23	33.63	35.54	36.8	24.78	23.39	29.36	26	38.81	36.82	28.7	27.83	36.26	33.04	27.75	25.4	35.8	33.26	27.52	29.26
MYCTH_97310	Phosphopantetheine attachment site	12.65	8.3	9.91	10.92	7.63	6.72	9.32	10.33	8.3	8.74	11.04	8.35	7.23	6.38	8.5	9.07	7.19	6.65	7.87	6.93
MYCTH_2306853	0	28.58	34.69	28.4	24.9	26.79	29.76	33.34	30.79	31.89	27.2	23.99	31.5	30.95	30.95	30.64	30.95	29.23	30.38	31.65	23.99
MYCTH_2095291	C-5 cytosine-specific DNA methylase	9.19	10.62	10.25	9.6	5.04	5.06	11.38	9.88	13.89	11.15	9.17	9.52	10.06	10.08	10.91	11.09	9.9	9.72	8.73	8.66
MYCTH_2302831	Helicase, superfamily 1 and 2, ATP-binding	10.66	11.61	12.73	11.92	7.03	5.33	12.14	11.1	13.62	13.08	10.74	10.92	10.57	9.26	10.91	10.31	10.38	10	11.16	10.86
MYCTH_2315675	Cyclin-like F-box	80.53	80.2	91.42	81.98	82.85	82.99	139.89	155.57	72.1	71.3	88.33	97.46	71.22	88.82	91.07	97.98	57.27	71.34	115.26	92.19
MYCTH_2298895	ABC transporter-like	19.51	19.15	22.56	24.07	12.12	10.26	22.06	22.73	19.9	19.39	18.74	18.02	20.38	18.57	17.78	17.67	20.23	18.66	18.23	19.79
MYCTH_2123392	0	0	0.21	0	0	0	0.38	0.36	0	0.18	0.18	0	0.18	0.19	0.2	0.18	0	0	0	0	0.36
MYCTH_2302790	Peptidase C19, ubiquitin carboxyl-terminal hydrolase 2	39.55	35.58	41.78	40.48	28.46	26.51	44.6	42.53	46.33	37.14	38.3	37.79	37.83	35.55	35.41	35.53	40.88	34.3	37.85	40.17
MYCTH_2308484	0	8.12	10.92	9.2	8.11	5.95	5.25	12.81	11.14	7.64	6.54	6.49	8.07	9.99	10.11	9.44	8.34	7.86	7.19	6.08	7.01
MYCTH_108765	0	1.28	1.76	1.08	0.99	0.82	0.9	1.52	0.72	1.14	1.66	1.25	1.24	1.08	2.13	1.34	1.45	1.62	1	1.34	1.07
MYCTH_84911	WD40 repeat	34.17	38.61	42.62	36.53	26.26	21.02	33.75	29.04	54.14	54.65	37.81	43.34	44.49	43.28	39.69	38.07	40.7	43	42.7	40.67
MYCTH_2298256	0	34.58	38.56	38.68	34.61	27.51	28.99	31.28	26.13	32.18	40.33	32.57	37.91	39.01	41.95	34.29	35.6	33.01	36.07	38.07	36.17
MYCTH_2128969	0	0	0	0	0	0	0	0	0	0	0	0.18	0	0.37	0	0	0	0	0.18	0.18	0.18
MYCTH_2313446	Ras GTPase	29.4	30.62	45.16	39.22	26.24	27.44	33.86	31.07	17.29	22.82	31.6	39.92	25.38	28.73	33.28	35.33	19.31	23.92	42.13	39.54
MYCTH_2308718	Protein-tyrosine phosphatase, receptor/non-receptor type	14.85	12.15	10.93	10.11	9.66	10.09	10.72	9.67	9.75	11.2	11.82	13.7	10.15	10.72	8.03	7.54	11.63	11.08	11.23	9.9
MYCTH_114376	Peptidase M49, dipeptidyl-peptidase III	76.64	94.98	63.11	61.54	43.29	47.68	60.85	63.63	75.15	66.94	68.39	68.4	94.4	88.77	58.81	59.69	76.38	81.41	41.72	46.54
MYCTH_2296776	0	91.82	76.51	82.75	76.49	10.39	15.53	15.07	16.89	62.86	49.77	62.75	63.02	62.55	58.58	39.08	38.11	51.41	49.51	56.16	56.46
MYCTH_2311785	WD40 repeat	2.87	2.78	4.22	3.3	2.12	3.48	3.39	2.65	2.47	2.6	3.39	3.2	2.62	3.79	4.61	3.77	2.37	3.25	3.48	3.61
MYCTH_2300059	0	43	47.39	43.39	38.8	36.26	46.88	27.3	28.54	28.72	29.6	41.35	42.05	45.44	42.54	51.96	51.67	39.66	39.85	38.54	35.88
MYCTH_2298798	0	1.44	0.65	1.21	1.01	0.48	0.57	0.59	1.45	0.58	0.26	1.2	0.21	0.65	0.59	1.47	0.21	2.08	0.26	0.42	0.41
MYCTH_2299039	DNA/RNA helicase, C-terminal	27.71	26.26	34.3	33.5	18.46	18.42	28.46	26.06	48.02	26.1	35.93	36.5	22.15	20.3	29.48	30.77	24.23	24.63	33.49	29
MYCTH_110022	Aldo/keto reductase	59.98	66.85	43.85	43.88	48.09	57.13	51.88	54.67	73.02	57.24	40.19	44.65	58.36	62.96	36.09	39.84	54.43	63.03	29.85	33.2
MYCTH_2307827	Hypothetical protein	7.13	12.93	11.29	6.43	5.23	7.55	3.15	2.62	4.22	3.99	21.57	16.78	7.52	8.08	3.82	3.28	6.41	6.78	3.13	3.3
MYCTH_2305570	0	0	0	0.28	0	0	0	0	0	0	0	0	0	0	0.58	0	0.44	0.3	0	0	0
MYCTH_2052727	0	0	0.07	0	0	0	0.07	0.07	0.34	0.07	0	0	0.07	0	0.07	0.34	0.44	0	0	0	0
MYCTH_2307213	0	1.13	1.39	0.88	1.02	0.56	0.25	1.18	0.92	0.4	0.65	0.61	0.81	1.01	1.08	1.78	1.77	0.36	0.41	0.71	1.52
ganA	#N/A	1.38	1.14	1.51	1.12	1.13	1	1.56	0.69	0.92	1.53	1.81	1.93	1.37	1.65	1.37	1.89	1	1.2	1.99	1.55
MYCTH_101321	Hypothetical protein	0.17	0.08	0.25	0.29	0.37	0.29	0.21	0.25	0.2	0.41	0.21	0.21	0.08	0.21	0.21	0.49	0.21	0.25	0.21	0.37
MYCTH_83980	Ribosomal protein S26e	788.57	1226.01	588.01	620.8	464.07	610.28	575.24	515.22	1014.28	944.65	808.29	759.9	861.17	1031.7	645.5	629	854.35	938.83	466.86	383.03
MYCTH_2137239	Ovarian tumour, otubain	31.07	34.08	33.46	31.85	20.69	18.87	21.78	18	25.13	29.38	21.58	24.19	32.71	33.42	22.76	20.47	28.32	29.74	23.34	21.96
MYCTH_99456	DNA replication regulator Sld3	11.93	14.7	13.63	12.36	5.67	4.67	9.62	9.13	13.18	13.58	11.32	13.45	13.92	12.66	10.73	10.68	12.58	12.64	10.16	11.16
MYCTH_2307097	0	45.58	55.16	49.8	42.5	48.9	51.56	39.75	35.05	36.33	31.27	51.37	60.84	32.1	32.07	51.82	59.93	34.01	35.67	53.66	39.14
MYCTH_2296360	0	62.4	63.19	77.17	78.26	56.53	60.94	77.65	88.42	49.81	47.85	61.65	65.59	58.31	62.17	75.5	76.97	53.77	54.56	69.27	76.17
MYCTH_2299964	Hypothetical protein	0	0.17	0.17	0.11	0.22	0.05	0.16	0.11	0.38	0.32	0.22	0.16	0.22	0.5	0.05	0.24	0.44	0.39	0.16	0.05
MYCTH_2298570	WD40 repeat	50.69	55.93	59.94	61.57	39.26	37.33	59.79	57.13	64.09	59.61	62.25	64.26	51.64	52.62	64.03	62.55	52.03	52.2	59.58	57.44
MYCTH_2307442	Nucleoporin, Nup133-like, C-terminal	0.61	1.41	0.5	0.39	0.55	0.66	0	0.74	0.72	0.35	0.47	0.33	1.28	0.28	1.88	1.7	1.08	2.66	0.32	0.37
MYCTH_2301516	0	0.8	1.22	1.03	1.66	0.64	0.95	0.55	0.55	1.24	0.62	1.02	1.02	1.34	2.1	1.1	1.11	1.03	0.96	1.49	1.25
MYCTH_2308667	Glycoside Hydrolase Family 3 protein	1.37	0.24	0.21	0.63	0.23	0	1.04	0.21	0.62	0.41	0.63	0.62	0	0.71	0.63	0.69	0.43	0	0.63	0.21
MYCTH_2315506	0	17.54	19.53	10.48	11.88	13.73	10.19	6.08	6.56	10.16	11.2	10.3	16.9	14.75	13.89	16.31	18.04	12.82	12.53	11.87	14.03
MYCTH_2298922	0	542.11	569.86	404.53	434.6	318.73	346.3	564.86	502.93	303.35	444.7	532.99	526.59	547.86	617.78	424.24	468.74	470.89	498.12	602.55	549.5
MYCTH_2295253	Actin, conserved site	52.15	59.67	55.68	54.7	33.83	32.69	48.52	41.3	60.15	58.11	57.55	61.45	57.45	55.11	54.03	50.01	52.22	55.92	53.34	50.61
MYCTH_2138498	Haem peroxidase, plant/fungal/bacterial	118.22	101.79	100.95	94.05	116.67	125.81	79.61	70.31	99.79	116.65	87.57	95.23	112.93	113.04	89.16	90.88	109.71	102.02	102.03	100.64
MYCTH_2302191	0	367.01	387.66	335.52	302.98	432.67	500.4	295.25	269.37	482.13	543.55	339.81	393.52	544.33	552.73	312.29	318.94	469.42	507.24	411.34	404.73
MYCTH_60632	Amino acid oxidase	275.19	244.63	171.82	139.34	242.09	237.35	251.89	311.95	165.88	136.72	175.81	120.33	167.03	206.79	113.19	100.01	173.17	165.99	124.05	131.1
MYCTH_2097686	WD40 repeat-like	56.17	59.75	59.04	52.56	77.48	78.98	54.76	49.57	55.11	60.36	52.51	57.02	60.58	62.32	62.31	64.3	54.88	60.14	57.53	54.47
MYCTH_2309334	Cystathionine beta-synthase, core	66.75	69.82	62.61	65.19	35.92	40.8	52.69	48.33	46.75	54.33	62	63.86	71.37	76.95	50.41	51.78	59.94	63.98	48.8	52
MYCTH_2058169	Acyl-CoA N-acyltransferase	0.52	0.82	1.1	0.29	0.3	0.15	0.66	0.81	0.86	1.36	0.58	0.44	1.17	0.82	0.51	0.47	0.88	0.74	0.65	0.58
MYCTH_2301103	FAD dependent oxidoreductase	37.03	37.45	34.13	30.94	16.9	16.39	23.65	21.81	25.35	33.91	30.98	29.82	41.76	43.62	25.31	24.45	37.29	37.48	27.48	30.33
MYCTH_2295895	0	0	2.82	0	0	0	0	0	0	2.42	4.4	0	0	4.11	5.82	0	0	3.19	4.25	0	0
MYCTH_2303034	0	650.45	487.18	592.78	605.44	505.87	548.51	665.67	764.92	541.78	514.75	550.25	538.69	619.42	551.71	633.47	656.08	629.18	578.64	591.01	668.74
MYCTH_2305635	Scytalone dehydratase	0.44	0.31	0.43	0.19	0	0.14	0.84	0.94	0.41	0.14	1	2.8	0.72	0.77	0.42	0.6	0.3	0.14	1.49	1.61
MYCTH_2126592	0	9.1	8.57	10.75	9.91	6.53	5.23	10.07	8.33	7.7	8.58	8.42	9.61	9.05	9.58	8.88	10.27	8.29	8.79	9.59	9.2
MYCTH_102965	Cytochrome P450	81.56	57.59	44.74	25.61	15.97	15.01	5.36	6.96	70.12	27.95	72.6	52.03	30.9	36.99	9.18	9.7	35.48	34.39	19.05	17.93
MYCTH_2116408	0	0	0	0.07	0	0	0	0	0	0	0	0.14	0	0.14	0	0.21	0	0	0.07	0.07	0
MYCTH_2294366	Calcium-binding EF-hand	33.41	35.48	40.61	38.08	25.12	25.03	42.96	40.14	39.2	39.23	38.31	39.04	34.65	35.33	39.61	39.55	33.27	33.97	38.49	39.14
MYCTH_2311048	Cell division/GTP binding protein	169.29	199	169.42	166.57	124.76	127.53	129.37	122.13	179.51	190.99	169.34	162.02	178.03	189.96	151.64	144.91	181.08	191.68	149.09	141.85
MYCTH_2303682	Chloride channel, voltage gated	70.64	63.87	78.24	72.16	64.31	64.24	58.33	55.39	61.35	68.15	64.85	65.49	67.86	68.28	64.91	62.82	69.64	66.37	69.89	69.78
MYCTH_2294330	0	68.78	59.69	84.15	83.92	58.39	64.62	103.09	80.35	65.12	60.93	69.99	76.65	60.45	56.5	88.51	76.67	57.17	54.84	89.77	77.17
MYCTH_2300508	0	3.58	6.02	5.14	4.27	7.96	6.56	4.41	4.34	5.36	5.65	5.07	3.7	5.21	6.31	4.18	3.49	5.57	6.01	3.52	3.45
MYCTH_117436	Kinetochore-Ndc80 subunit Spc25	28.62	28.92	32.24	30.12	24.3	24.54	26.12	28.36	25.85	23.31	22.67	28.06	28.35	28.1	31.73	34.38	25.35	30.45	28.36	28.24
MYCTH_2311238	Glucose/ribitol dehydrogenase	0	0	0	0	0	0	14.16	12.77	0	0	0	0	0	0	0	0	0	0	0	0
MYCTH_2308354	SANT, DNA-binding	2.06	4.1	0.93	0.92	2.45	2.1	1.76	1.37	1.64	1.51	1.01	1.05	3	2.82	1.27	0.66	2.87	4.14	0.96	1.62
MYCTH_2298084	0	28.67	29.44	31.75	31.68	36.12	37.23	21.06	22.74	23.52	28.69	27.08	30.52	28.48	29.07	34.53	34.14	27.17	27.83	32.73	32.72
MYCTH_2314342	BTB/POZ-like	88.1	94.33	81.95	86.45	64.98	63.28	85.36	80.25	74.8	76.87	91.44	87.42	81.44	78.05	89.83	86.21	78.32	82.32	78.15	83.14
MYCTH_2305684	Zinc finger, C2H2-type	27.96	31.23	38.69	29.22	21.39	23.6	32.55	28.58	27.03	34.61	31.98	40.26	25.78	30.11	38.61	40.5	24.51	28.63	42.91	35.32
MYCTH_2068961	0	0.83	1.38	2.1	1.11	0.45	0.38	1.39	0.91	0.71	0.61	2.05	1.21	0.86	0.97	1.8	1.84	0.7	0.88	2.01	1.93
MYCTH_2295846	0	0.31	0.33	0.25	0	0	0	0	0	0	0.23	0	0	0	0	0	0	0	0	0	0
MYCTH_2139973	Cytochrome P450	19.72	25.54	45.84	50.16	34.4	27.32	37.52	40.07	17.48	14.77	25.53	22.79	19.18	20.22	43.33	42.16	17.32	20.11	26.02	26.18
MYCTH_2306514	NAD-dependent epimerase/dehydratase	74.43	62.81	78.29	69.02	118.54	115.67	67.6	64.4	90.6	95.29	69.51	76.61	59.58	76.18	89.85	91.78	68.34	72.05	92.65	88.37
MYCTH_2127482	ARP2/3 complex, 21 kDa p21-Arc subunit	151.51	162.33	158.44	142.38	133.88	139.44	121.41	121.43	149.24	147.82	126.55	159.73	130.81	149.8	160.82	154.48	144.8	148.21	123.69	131.71
MYCTH_2301055	0	174.32	215.97	148.53	162.33	135.96	149.28	138.45	136.96	192.34	190.04	165.91	182.39	183.43	202.81	196.69	177.77	175.5	184.9	154.43	153.46
MYCTH_2297389	Ankyrin	62.09	60.15	56.26	60.58	83.46	77.62	58.86	61.96	53.32	53.09	54.39	60.38	69.37	63.8	61.77	61.69	61.59	59.45	50.96	54.75
MYCTH_2071385	0	6.11	6.73	9.57	9.13	5.99	7.25	10.64	10.57	6.16	7.32	6.9	9.07	7.12	7.45	10.61	10.52	7.14	7.86	9.04	8.9
MYCTH_2306243	0	0.33	0.56	0.54	0.74	1.42	1.18	1.37	1.7	0.83	1.04	0.42	0.42	0.32	0.55	1.16	1.5	0.21	0.86	1.06	1.16
MYCTH_2308809	Phosphatidylinositol-4-phosphate 5-kinase, core	49.59	57	57.17	62.05	62.78	52.1	61.01	54.48	59.52	61.03	58.05	55.04	56.66	53.96	68.51	69.95	53.36	53.66	56.02	50.73
MYCTH_2304715	Peptidase C19, ubiquitin carboxyl-terminal hydrolase 2	22.19	20.59	19.33	19.06	17.17	11.54	15.09	12.74	23.78	20.55	15.6	16.38	21.51	19.44	12	12.16	22.16	20.06	14.69	15.11
MYCTH_117625	B302, (SPRY)-like	18.53	21.38	21.8	19.47	9.6	8.8	17.46	13.9	24.57	23.99	20.42	21.24	21.9	21.77	17.85	18.82	21.25	21.5	19.79	20.21
MYCTH_2145069	Ras GTPase	69.33	72.31	64.6	65.65	46.97	49.44	107.03	92.17	53.47	58.77	61.93	62.61	69.73	64.55	71.25	71	58.25	61.77	62.58	61.64
MYCTH_2296066	K Homology, type 1	46.94	41.51	48.45	48.34	43.57	43.76	49.51	50.88	41.06	42.95	49.16	45.97	46.25	40.52	44.08	43.92	43.28	43.86	52.31	56.17
MYCTH_54058	exo-α-L-1,5-arabinanase	0	0	0.05	0	0	0	0	0	0	0	0	0	0	0	0	0	0	0	0	0
MYCTH_2297930	0	141.16	122.61	95.83	86.97	104.2	125.89	33.01	32.55	121.84	146.89	88.17	92.55	157.23	145.63	75.47	70.77	176.77	161.87	100.89	99.58
MYCTH_2310196	Methyltransferase type 11	31.42	42.59	48.21	48.03	43.68	43.83	41.77	35.88	35.56	36.3	39.67	42.67	43.15	46.6	56.72	56.5	38.03	38.43	36.46	39.11
MYCTH_2310254	Sad1/UNC-like, C-terminal	15.45	15.72	16.52	15.68	11.64	10.88	11.01	9.78	16.85	19.85	14.62	14.46	19.54	18.03	14.65	13.75	18.93	17.86	13.43	14.5
MYCTH_91906	0	4.23	4.44	4.98	4.82	6.62	6.58	3.59	2.98	4.49	5.41	6.22	5.7	5.1	5.83	5.61	6.23	5.47	5.11	8.73	6.84
MYCTH_2107104	Alcohol dehydrogenase, zinc-binding	5.33	6.57	9.02	7.21	2.66	2.33	5.96	6.54	4.78	5.11	6.02	5.89	6.24	5.97	7.08	6.68	4.84	4.83	6.05	6.47
MYCTH_51006	Tetratricopeptide region	5.08	6.28	6.4	5.8	3.37	3.28	5.34	4.64	7.31	7.29	6.02	6.12	6.65	6.13	5.2	5.55	6.58	6.43	5.33	6.07
MYCTH_2310437	Glycosyltransferase Family 15 protein	152.32	189.11	136.74	118.68	146.6	175.26	113.06	90.4	222.52	252.55	143.29	164.97	217.42	239.07	143.67	149.4	203.68	247.01	150.15	146.16
MYCTH_2294459	NAD(P)-binding	102.51	97.15	104.74	106.95	99.11	104.74	101.53	109.24	97.65	94.57	116.38	115.08	94.11	92.76	105.93	105.86	97.53	98.91	104.29	108.95
MYCTH_2303015	Hypothetical protein	0	0.26	0.09	0	0.17	0	0	0.09	0.17	0	0.17	0.34	0	0.17	0.17	0.46	0.17	0.09	0.17	0.08
MYCTH_2299355	CDC45-like protein	15.87	15.18	13.44	12.23	16.26	19.02	11.36	12.47	14.49	14.34	11.34	12.8	13.75	12.86	14.28	13.61	13.8	12.9	9.86	12.02
MYCTH_2300596	Cystinosin/ERS1p repeat	2.04	5.22	3.69	1.67	2.25	2.37	0.6	0.52	3.19	4.1	2.83	4.26	5.74	7.61	3.14	3.34	3.68	4.27	0.27	1.79
MYCTH_2311192	Amino acid transporter, transmembrane	37.3	41.78	44.6	35.92	37.68	35.68	37.3	32.11	40.59	45.12	38.28	49.74	36.38	42.67	39.24	43.42	34.35	41.01	46.21	40.21
MYCTH_2299879	0	43.07	84.03	15.04	21.95	96.66	91.71	31.5	40.33	49.66	20.36	12.23	9.9	37.68	47.15	33.36	30.37	42.32	51.47	12.87	20.35
MYCTH_2306840	Nuclear transport factor 2	384.75	448.49	350.74	358.02	289.3	331.1	308.31	297.49	446.27	407.82	301.93	338.06	437.56	471.11	355.45	351.42	395	427.79	270.58	248.28
MYCTH_2303253	0	4.36	4.33	4.65	5.21	3.09	3.12	5.45	5.81	5.25	3.99	4.1	4.01	3.84	3.7	5.99	5.67	3.73	4.25	4.23	4.45
MYCTH_2309700	Region of unknown function DUF1747, eukaryote	16.51	22.62	16.56	16.17	14.05	14.51	13.27	11.47	19.13	20.76	17.72	18.33	22.52	22.32	16.34	16.23	19.56	22.98	14.48	16.37
MYCTH_2307512	0	3.9	6.49	6.24	5.52	3.41	2.97	4.34	3.35	4.41	5.12	5.33	5.76	5.96	5.78	6.61	7.1	5.96	5.55	5.98	5.86
MYCTH_2297423	Quinolinate phosphoribosyl transferase	77.66	80.88	78.85	66.22	32.64	45.37	69.94	69.4	71.55	65.9	70.98	73.59	82.27	83.36	72.12	68.67	66.53	74.29	60.13	55.34
MYCTH_2295798	0	3.52	3.32	2.46	3.97	1.93	3.28	4.83	2.74	4.03	3.28	3.03	3.02	3.11	2.95	3.95	4.14	3.07	2.64	3.78	4.22
MYCTH_2295119	0	52.95	55.77	77.98	77.93	44.53	41.42	108.87	104.06	48.75	58.18	76.14	75.85	52.57	53.69	92.6	86.85	52.97	48.22	82.6	83.28
MYCTH_2306422	Acyl-CoA dehydrogenase/oxidase C-terminal	17.05	18.9	17.63	16.69	8.58	10.25	15.02	14.2	22.84	17.85	16.95	16.64	19.4	19.35	13.64	13.58	18.92	18.37	14.32	14.85
MYCTH_2312697	Amino acid transporter, transmembrane	29.95	35.29	38.49	36.93	23.93	25.06	33.13	36.68	35.26	36.77	40.81	42.11	29.9	33.13	35.02	35.57	28.79	33.99	38.4	40.18
MYCTH_2308596	AMMECR1	82.41	84.56	82.53	71.53	53.61	53.6	84.01	86.28	70.7	74.24	72.95	78.9	91.61	100.48	60.88	51.5	79.61	81.08	66.48	60.76
MYCTH_2305746	Protein kinase-like	6.1	8.29	6.74	5.38	3.17	4.46	5.19	3.98	3.58	4.37	5.01	6.35	6.34	7.84	4.81	5.89	4.53	5.83	3.94	3.63
MYCTH_2310893	Target SNARE coiled-coil region	35.19	37.8	39.41	38.02	51.74	50.14	40.38	36.76	40.13	39.87	41.36	41.91	33.81	32.83	40.95	38.52	35.9	35.47	40.57	40.5
MYCTH_2112541	Protein of unknown function DUF1338	0.09	0.13	0.17	0.17	0.09	0.22	0.39	0.57	0.13	0	0.35	0.09	0.09	0.09	0.04	0.05	0.09	0.09	0.26	0.26
MYCTH_2300873	Las1-like	0	0	3	2.45	0	0	0	2.74	2.85	0.45	0	0	0	0.44	1.13	0	0.64	0.29	0	0
MYCTH_2301506	Terpenoid cylases/protein prenyltransferase alpha-alpha toroid	0	0	0	0.32	0	0	0	0	0.37	0	0	0	0	0	0	0	0	0	0	0
MYCTH_2301625	Glucose/ribitol dehydrogenase	3.57	3.99	3.9	4.16	3.81	2.34	5.03	4.35	3.59	4	3.71	3.2	3.83	3.13	3.94	3.11	3.76	4.17	3.41	3.28
MYCTH_54709	Tetratricopeptide region	18.47	18.98	20.05	16.84	14.77	15.62	15.21	16.01	17.11	17.5	15.99	17.87	18.96	18.84	17.58	18.17	16.55	15.17	16.83	14.73
MYCTH_2125965	Methyltransferase type 12	56.61	31.66	55.6	68.94	72.13	56.94	83.34	101.58	65.89	46.68	87.75	52.18	56.41	42.08	57.49	58.35	70.12	46.2	69.85	88.84
MYCTH_2312137	0	0.24	0.49	0	0.23	0.24	0.47	0.34	0.12	0	0.23	0.46	0.23	0.23	0.85	0.69	0.38	0.12	0.47	0.34	0.23
MYCTH_2297483	Kelch repeat type 1	17.01	17.24	18.59	18.36	17.84	13.86	17.19	16.35	18.99	18.35	15.76	15.77	20.26	18.54	16.8	16.39	20.07	17.51	15.7	16.44
MYCTH_2303023	Protein kinase, core	51.41	51.46	58.34	56.33	49.5	47.71	79.92	74.18	66.26	69.47	59.02	60.53	54.43	53.92	70.03	69.84	57.22	61.41	68.52	67.01
MYCTH_2299149	Aminotransferase, class-II, pyridoxal-phosphate binding site	5.73	5.46	6.57	6.56	4.55	3.97	6.52	6.84	6.65	4.94	5.87	5.28	5.62	5.27	6.63	5.95	5.89	4.56	4.81	5.24
MYCTH_2301048	Calcium-binding EF-hand	17.97	21.46	17.13	15.3	19.65	22.02	14.47	11.74	20.36	19.19	14.88	18.14	19.03	19.94	17.24	16.93	17.46	19.52	15.93	14.84
MYCTH_2116402	Helicase, superfamily 1 and 2, ATP-binding	0.67	0.68	1.12	0.7	0.74	0.66	1	0.7	0.55	0.47	0.89	0.84	0.86	0.91	1.15	1.02	0.67	0.8	0.92	1.03
MYCTH_2294496	UTP--glucose-1-phosphate uridylyltransferase	147.79	156.89	106.56	113.98	95.92	101.1	102.5	88.52	180.77	163.82	117.55	117.99	181.3	174.97	100.76	95.76	172.89	167.63	91.24	93.66
MYCTH_55982	arabinofuranosidase	3.35	4.24	3.55	3.18	3.77	5.2	3.38	2.99	2.03	1.7	2.97	2.75	3.1	2.54	3.79	2.92	2.15	1.33	2.41	1.92
MYCTH_2310340	0	97.99	95.77	113.41	104.24	79.73	91.75	80.76	77.38	81.15	86.17	86.86	94.16	102.3	100.62	84.22	86.01	80.12	83.3	98.13	93.69
MYCTH_2306007	Glutamine amidotransferase class-I, C-terminal	52.19	48.98	52.13	50	60.77	69.72	67.06	63.07	29.45	41.03	47.41	53.43	38.09	46.75	51.7	51.29	34.09	40.66	73.45	62.76
MYCTH_92248	0	1.32	0.23	0.21	0.41	0.22	0.85	0.8	0.41	1.2	1.19	0	0.6	1.48	0.45	1.22	0.67	1.03	0	1.01	1.01
MYCTH_2308832	0	89.04	86.08	85.47	76.11	102.66	125.28	151.59	143.04	93.95	100.55	67.98	77.39	107.66	108.29	109.34	108.18	94.94	92.61	99.83	89.31
MYCTH_2113722	0	1.29	1.62	2	1.34	1.24	1.18	1.5	1.83	1.73	1.63	0.96	1.39	1.28	1.57	1.66	1.74	1.56	0.98	1.39	1.76
MYCTH_104102	0	0.75	0.35	0.7	1	0.9	0.45	0.95	1.15	0.39	0.39	0.75	0.45	0.4	0.25	0.55	0.59	0.35	0.2	0.84	0.74
MYCTH_2307045	0	0.54	1.28	1.15	1.14	0.45	1.06	0.96	0.71	1.64	1.03	0.26	0.7	0.97	1.63	0.35	0.48	1.15	0.98	0.53	0.09
MYCTH_2299092	Peptidase S26A, signal peptidase I	67.01	64.58	71.87	72.73	52.91	59.28	95.93	94.27	45.05	55.53	70.49	82.49	51.85	59.32	85.08	88.31	51.75	53.16	96.07	82.91
MYCTH_51545	cellobiohydrolase	1.25	1.92	1.75	2.28	1.3	2.6	2.28	1.58	1.91	2.29	1.73	1.67	2.42	1.7	2.21	1.7	1.96	1.98	1.78	2.16
MYCTH_56173	Emopamil-binding	14.3	23.38	17.31	19.02	6.13	8.48	9.86	8.11	10.7	18.01	22.68	17.47	16.97	18.92	27.79	26.95	16.16	15.28	6.54	7.82
MYCTH_2297575	Aminoacyl-tRNA synthetase, class I, conserved site	22.43	23.24	18.71	21.05	19.76	15.51	9.76	11.7	17.06	17.94	24.91	27.37	17.88	18.04	29.61	30.43	20.38	20.65	16.06	22.45
MYCTH_2088816	Glycosyltransferase Family 66 protein	92.16	95.78	90.4	88.17	66.25	68.38	85.43	77.08	93.32	103.63	88.45	90.84	96.18	99.12	79.34	80.91	96.08	97.76	88.84	86.89
MYCTH_2139057	NAD-dependent epimerase/dehydratase	59.02	60.28	60.95	52.63	38.83	45.11	53.49	46.57	51.93	59.13	55.89	64.79	56.42	59.88	59.49	63.51	52.38	54.86	71.8	58.06
MYCTH_2310085	Zinc finger, C2H2-type	450.25	331.9	347.55	451.58	487.05	426.14	574.84	681.88	319.87	249.14	408.94	337.01	416.81	330.06	329.25	340.82	421.68	329.23	350.53	416.55
MYCTH_2294854	0	2.56	1	2.3	0.97	1.43	3.2	0.59	1.96	2.9	0.98	2.77	1.91	1.4	1.39	1.75	3.72	2.19	2.5	2.11	1.29
MYCTH_2307018	Hypothetical protein	0	0	0	0	0	0	0	0	0	0	0	0	0	0	0	0	0	0.17	0	0
MYCTH_2308880	Helicase, superfamily 1 and 2, ATP-binding	26.28	24	30.43	31.73	25.76	19.21	29.58	29.35	30.07	27.25	28.96	27.33	26.18	23.09	26.77	26.74	27.28	26.29	30.74	34.07
MYCTH_2303590	Protein of unknown function DUF185	29.09	32.99	37.23	34.22	24.91	26.82	29.26	28.38	35.99	27.75	36.99	37.52	26.88	23.9	32.75	31.42	26.74	28.83	31.16	31.96
MYCTH_2298696	Fungal transcriptional regulatory protein, N-terminal	49.08	46.21	45.13	43.24	22.63	22.06	35.91	36.91	35.86	43.16	41.85	38.98	55.33	52.12	32.64	35.52	51.61	48	42.4	41.53
MYCTH_2306868	0	31.1	34.72	35.03	27.41	18.53	18.19	32.3	27.33	34.31	36.67	29.27	35.43	33.04	34.85	33.03	34.23	30.18	33.63	35.93	30.43
MYCTH_2300572	ICE2	44.16	44.83	45.42	42.35	39.07	40.68	32.46	30.41	57.13	58.8	45.49	48.68	45.77	48.85	36.03	37.75	47.6	50.41	42.75	43.09
MYCTH_2300185	Aminoacyl-tRNA synthetase, class I, conserved site	43.47	45.46	48.15	45.73	55.39	59.01	35.43	32.93	36.99	39.46	47.61	46.71	41.95	40.79	48.9	47.65	43.05	41.83	40.41	37.88
MYCTH_2310733	RabGAP/TBC	24.56	24.38	26.18	26	28.82	24.93	32.73	29.57	22.19	21.58	23.43	23.21	21.68	22.55	26.28	28.38	22.16	22.08	26.27	23.68
MYCTH_2314148	Nucleoside phosphatase GDA1/CD39	26.91	28.78	26.13	25.41	30.47	33.82	24.68	25.73	30.98	45.63	22.06	22.84	39.94	43.09	23.14	23.95	43.26	44.35	24.47	25.12
MYCTH_2307165	Dolichol-phosphate mannosyltransferase subunit 3	91.22	83.08	101.7	88.29	70.63	89.29	98.65	94.38	77.65	95.57	108.45	123.93	81.93	85.91	104.02	118.81	85.52	91.6	133.32	124.79
MYCTH_115909	Bromodomain	76.59	71.93	84.12	82.51	59.8	45.28	79.02	76.65	82.57	83.07	76.36	75.04	74.88	72.01	70.23	70.33	76.81	69.72	77.49	80.2
MYCTH_2312383	Dehydrogenase, E1 component	132.42	122.22	162.32	176.06	204.24	184.61	194.72	211.01	180.64	136.85	173.37	146.61	127.46	110.09	174.94	170.23	137.32	121.95	152.48	142.69
MYCTH_2296837	0	11.09	8.67	11.58	11.25	5.38	5.83	9.79	9.26	9.95	14.88	12.56	10.51	9.23	8.97	9.03	9.99	7.84	10.12	13.28	13.16
MYCTH_2073132	Leucine-rich repeat, typical subtype	68.14	67.37	74.85	72.82	47.44	51.46	63.54	62.22	58.83	66.49	70.78	74.85	64.83	67.36	67	64.29	60.77	64.29	73.7	76.21
MYCTH_2300501	Sterol-binding	179.94	241.43	252.45	214.06	188.7	191.3	91.67	94.16	233.9	206.08	215.26	219.99	246.31	238.68	131.96	129.55	229.73	226.74	187.38	207.22
MYCTH_2310867	Regulator of chromosome condensation, RCC1	110.19	114.6	87.16	81.76	72.23	74.42	68.3	66.65	115.61	108.85	82.94	85.04	124.31	125.86	73.29	70.3	116.18	116.3	69.67	74.95
MYCTH_2297568	0	43.88	53.62	45.42	43.38	34.1	37.57	49.07	46.61	43.98	43.44	42.96	46.5	43.56	48.08	51.05	58.17	39.28	45.78	44.66	40.77
MYCTH_2302235	0	114.34	111.38	80.68	78.54	163.92	170.79	60.54	58.75	139.44	176.05	86.87	107.16	117.82	172.3	107.09	103.66	137.17	156.54	135.91	98.29
MYCTH_2308697	Cytochrome b-245, heavy chain	0.77	1.15	0.67	1.07	1.12	1.76	1.03	1.22	1.85	0.88	2.3	1.64	1.05	0.48	0.42	1.58	0.39	0.72	2.49	0.37
MYCTH_2311655	Ras GTPase	1.36	1.06	1.23	0.82	0.5	0.63	1.09	1.26	1	0.72	1.05	1.73	1.12	1.42	1.25	1.28	0.8	0.87	1.08	1.2
MYCTH_2295005	Calreticulin/calnexin	300	291.26	262.7	291.05	230.69	228.39	288.21	337.82	249.64	282.25	260.46	245.11	277.88	298.15	255.84	262.29	292.93	298.01	281.38	284.69
MYCTH_2293966	Haloacid dehalogenase-like hydrolase	4.29	4.27	5.66	4	2.8	4.46	5.48	4.54	3.92	5.57	4.07	5.79	5.72	6.89	4.31	5.24	4.99	5.49	3.73	3.92
MYCTH_2096307	Forkhead-associated	19.63	23.75	18.36	18.22	8.84	8.77	13.61	12.24	22.51	17.38	15.18	15.19	20.66	19.75	15.53	15.55	19.4	18.82	11.89	14.46
MYCTH_2304140	Sec1-like protein	34.48	38.96	41.62	36.92	36.78	42.49	36.6	30.45	35.04	40.75	31.57	38.56	37.46	40.72	38.4	39.13	29.57	33.8	39.59	34.35
MYCTH_2308818	0	8.2	11.61	7	7.93	4.71	4.97	3.59	3.69	9.69	7.35	6.58	7.6	9.84	10.47	6.1	6.32	9.56	8.63	5.11	7.85
MYCTH_2078128	Formyl transferase, N-terminal	20.47	27.53	27.07	24.67	15.22	19.71	26.28	19.16	25.21	25.8	26.89	30.84	27.59	29.08	31.39	33.64	21.54	29.26	27.36	21.89
MYCTH_2294252	Rad21/Rec8 like protein, C-terminal	74.52	71.63	79.01	84.25	68.34	56.9	70.21	66.4	59.37	68.79	70.67	76.33	72.23	67.63	81.43	87.86	66.83	63.45	76.85	82.94
MYCTH_2034916	0	0	0.28	0	0	0	0	0	0	0	0	0	0	0	0	0	0	0	0	0	0
MYCTH_2299731	Hypothetical protein	3.17	14.66	2.37	2.37	11.3	7.95	2.14	4.72	6.95	5.17	2.74	2.14	6.1	6.11	4.12	5.15	6.55	10.23	4.49	3.89
MYCTH_2304390	Cytochrome P450	7.79	7.24	11.52	9.63	5.69	6.84	7.5	7.58	5.46	6.13	9.95	9.47	7.2	7.87	9.64	8.77	4.92	6.45	10.18	10.03
MYCTH_2304036	CDP-alcohol phosphatidyltransferase	18.7	24	23.88	17.6	12.91	13.54	24.87	19.67	22	21.25	20.66	26.15	22.34	22.69	27.42	29.73	19.33	20.79	21.05	17.92
MYCTH_2300082	Zinc finger, C2H2-like	30.73	35.01	35.38	34.64	20.55	19.07	35.01	31.47	27.28	33.13	28.27	30.85	35.43	36.75	31.49	31.94	30.91	32.42	27.71	29.95
MYCTH_88392	0	282.28	284	315.63	311.64	223.17	255.34	394.21	373.03	267.74	229.19	378.81	365.04	259.3	261.37	406.43	402.44	257.08	263.39	394.61	339.15
MYCTH_2311974	0	49.43	50.24	54.31	49.2	33.72	39.63	36.04	33.09	52.09	54.12	50.78	55.33	49.22	45.15	48.4	45.14	47.7	49.13	45.87	45.14
MYCTH_2299299	Tetratricopeptide TPR2	193.62	184.29	204.96	202.49	211.38	226.75	208.35	212.09	120.31	172.33	242.07	247.41	159.72	182.32	227.45	237.33	153.55	172.23	268.08	230.94
MYCTH_2301170	0	69.71	73.22	62.74	59.23	49.07	52.08	46.29	43.47	77.34	80.64	58.42	70.38	77.48	85.64	51.62	54.71	78.62	86.61	57.52	53.5
MYCTH_2127404	0	1.85	1.84	6.39	4.21	0.71	0.74	0.91	1.44	1.58	2.47	2.43	2.93	1.72	2.45	3.07	2.91	2.06	1.74	6.3	5.88
MYCTH_2294663	GINS complex, Psf1 component	23.85	30.7	28.47	21.75	23.34	25.34	22.28	19.66	28.09	26.99	23.51	23.39	26.73	32.06	25.51	27.7	24.71	30.38	25.19	25.22
MYCTH_95610	0	0.39	0.57	0.9	0.78	0.64	0.71	1.14	0.97	0.31	0.56	0.39	0.82	0.28	0.68	0.96	0.81	0.21	0.47	0.92	0.5
MYCTH_2301453	Protein of unknown function DUF410	20.47	24.08	18.02	14.24	6.79	12.18	25.89	23.36	7.3	14.93	19.85	26.48	16.24	22.79	21.51	19.37	9.59	15.79	20.48	18.96
MYCTH_2300970	Zinc finger, UBP-type	15.35	16.01	17.19	14.62	11.98	13.01	13.82	13.33	16.07	17.25	14.08	18.29	17.1	15.62	15.62	16.31	14.74	13.92	15.35	14.54
MYCTH_2299910	0	33.61	23.55	19.72	18.95	11.75	19.35	10.52	10.59	19.75	28.07	22.47	23.34	29.19	31.5	17.1	16.76	25.09	36.12	33.32	29.72
MYCTH_2050929	HAD-superfamily hydrolase, subfamily IA, variant 3	45.08	32.73	57.62	46.44	13.45	20.41	23.49	23.97	29.2	27.31	49.86	45.4	28.44	24.63	35.66	32.73	25.94	29.72	36.11	35.12
MYCTH_2081821	GOLD	53.89	60.86	57.64	51.37	35.93	41.64	45.25	39.09	56.72	69.03	55.94	68.98	53.83	60.8	58.42	58.56	51.94	62.05	62.8	52.72
MYCTH_2296946	UDP-galactose transporter	28.12	27.56	27.88	26.78	14.21	14.98	39.07	35.79	26.68	24.79	27.47	26.14	25.56	25.46	25.49	23.76	24.35	24.22	29.06	28.5
MYCTH_2307416	RNA recognition motif, RNP-1	80.69	88.63	114.76	105.87	85.38	96.55	93.66	86.7	72.14	93.36	105.73	116.65	78.3	92.27	117.25	117.78	83.5	89.17	122.99	111.7
MYCTH_2300216	Cyclin-like F-box	2.97	3.71	4.04	3.11	1.79	0.96	2.02	1.79	3.15	2.87	2.84	4.25	3.39	3.43	2.87	2.44	3.31	2.65	2.47	3.01
MYCTH_2313004	Methylated-DNA-[protein]-cysteine S-methyltransferase, DNA binding	26.54	29.35	31.55	26.24	22.22	24.86	30.8	26.8	21.35	21.55	22.39	30.2	22.35	28.78	31.29	30.25	21.1	24.83	33.08	26.54
MYCTH_2302538	RuvA domain 2-like	104.81	116.84	111.23	112.28	160.16	132.17	112.53	95.48	176.81	204.71	114.58	117.27	145.82	151.86	82.24	80.2	174.4	172.37	203.97	217.75
MYCTH_2312112	Hypothetical protein	0.95	0.98	1.33	1.35	1.88	1.77	2.17	0.49	1.56	0	2.63	1.72	2.95	1.31	2.63	3.68	1.61	2.01	1.52	3.06
MYCTH_2295497	Protein of unknown function DUF221	48.27	51.65	56.45	50.44	58.09	61.45	40.13	37.35	40.16	50.45	45.88	51.85	52.3	55.07	54.93	55.91	44.55	47.5	52.28	53.89
MYCTH_2305868	Cytochrome P450	5.52	7.4	7.97	7.16	8.65	9.31	6.35	5.52	5.52	6.08	6.47	7.39	7.96	9.19	7.89	6.16	6.95	7.79	7.01	9.1
MYCTH_2296022	Fungal transcriptional regulatory protein, N-terminal	15.86	21.4	17.83	18.26	20.83	19.05	25.54	20.64	17.87	15.56	16.82	16.8	20.91	21.9	16.31	17.06	19.51	20.07	18.86	17.43
MYCTH_2312360	PSP, proline-rich	32	32.32	38.65	34.69	22.9	23.56	35.97	35.79	38.44	38.26	36.43	34.39	32.81	32.94	33.1	33.34	34.59	34.58	36.74	37.06
MYCTH_2303937	WW/Rsp5/WWP	54.19	54.19	61.79	57.34	53.88	56.49	65.94	61.85	53.19	61.65	56.8	62.63	50.48	52.45	63.16	67.17	48.71	53.38	68.74	62.36
MYCTH_2126894	0	0	0	0.03	0	0	0	0	0	0	0.02	0	0	0.1	0	0	0	0	0	0	0
MYCTH_2297601	HAD-superfamily hydrolase, subfamily IIA	11.91	14.86	13.3	13.16	10.85	9.97	11.49	11.13	11.94	12.18	12.05	15.89	13.24	12.51	13.98	12.77	11.87	13.32	11.21	12.66
MYCTH_56561	0	20.6	27.65	17.83	19.28	12.56	13.4	12.2	11.07	13.86	18.67	13.75	15.84	27.31	25.37	11.89	9.89	19.9	20.68	15.29	15.22
MYCTH_55803	Glycoside Hydrolase Family 61F protein	0	0	0.2	0	0.1	0	0.1	0.31	0.2	0.3	0.3	0.3	0	0.11	0.41	0.55	0.2	0.1	0.3	0.6
MYCTH_2297764	Hypothetical protein	1.81	3.02	2.38	2.76	1.41	1.74	2.31	1.64	1.1	1.21	1.57	2.13	1.34	2.16	3.14	3.22	1.24	1.59	2.63	1.96
MYCTH_2296861	Hypothetical protein	10.66	14.34	8.92	7.35	6.93	7.66	6.95	9.01	14.45	13.03	6.94	10.38	12.32	14.24	9.72	10.16	13.08	14.38	10.79	8.84
MYCTH_2302071	Signal recognition particle, SRP54 subunit, helical bundle	48.96	45.21	49.06	48.59	49.43	43.92	58.48	56.82	38.14	43.25	47.23	49.99	45.94	46.16	55.35	57.88	42.97	42.09	51.55	51.39
MYCTH_107520	0	18.14	20.39	22.96	21.77	14.69	15.3	21.99	20.92	19.78	20.19	20.48	21.42	19.51	20.2	23.36	23.97	19.39	18.34	21.64	21.81
MYCTH_2311272	0	0.56	0.67	1.12	1.48	1.23	0.84	1.19	2.13	0.63	0.36	1.01	0.27	1.02	0.48	1.38	0.7	1.3	1.5	0.37	0.37
MYCTH_2298440	Zinc finger, PHD-type	12.4	13.99	13.55	14.47	12.62	8.56	15.42	15.02	11.03	12.75	11.02	9.91	15.56	15.72	12.09	13.18	13	14.02	9.75	11.27
MYCTH_18938	RabGAP/TBC	7.77	8.24	10.32	9.04	5.64	6.28	8.18	6.58	7.82	9.32	8.22	9.22	8.09	7.9	8.73	9.26	8.27	8.19	9.94	9.24
MYCTH_2310585	0	2.54	2.14	1.98	1.82	0.96	1.08	1.8	2.42	1.33	1.33	1.35	0.75	1.7	0.97	1.51	0.82	1.07	0.92	0.9	0.9
MYCTH_2299316	0	108.49	120.47	107.58	105.66	70.17	75.82	98.4	90.93	135.12	110.96	121.79	107.7	106.26	103.35	85.87	86.69	105.55	109.12	96.45	82.07
MYCTH_2297186	EGF-like region, conserved site	8.72	10.17	11.54	11.75	5.62	5.73	8.17	7.61	9.78	10.34	12.95	11.58	10.75	10.42	9.89	10.22	10.3	10.43	9.93	11.54
MYCTH_2306586	Nucleic acid binding, OB-fold, tRNA/helicase-type	26.6	27.64	27.17	25.13	16.79	17.76	27.16	25.38	16.72	19.77	28.67	35.05	20.48	21.91	29.44	33.2	17.84	23.11	33.15	27.94
MYCTH_2300363	Tetratricopeptide region	31.64	43.65	35.39	29.27	18.39	20.92	31.27	23.69	34.73	41.01	31.09	41.61	35.56	41.22	34.79	33.9	31.07	36.95	34.66	31.31
MYCTH_2311427	Leucine-rich repeat	7.62	7.36	8.55	8.79	5.4	3.25	8.04	7.23	8.72	8.92	7.43	7.94	7.99	7.62	7.18	8.11	9.34	7.97	6.86	9.22
MYCTH_2071098	0	12.39	13.76	15.87	11.64	10.77	14.85	14.62	12.15	11.89	11.49	12.69	13.8	13.45	14.65	13.97	15.19	11.62	13.45	15.13	14.01
MYCTH_50128	Methyltransferase type 11	1.15	0.87	1.3	1.22	1.11	0.9	1.89	2.35	1.06	0.72	0.87	0.7	1.03	0.7	1.25	1.39	1.33	1.13	0.8	1.01
MYCTH_2304596	Camphor resistance CrcB protein	44.3	54.27	61.94	49.22	39.64	44.93	42.86	40.38	54.41	53.79	56.45	63.64	55.22	57.35	56.26	59.42	46.29	54.39	50.21	45.89
MYCTH_79688	GTP1/OBG	264.43	202.34	263.58	215.95	495.41	509.31	222.28	236.35	214.91	310.95	263.68	286.35	197.16	206.22	243.59	254.96	257.9	231.13	422.05	383.28
MYCTH_2135843	Dienelactone hydrolase	72.6	83.17	55.41	55.85	34.49	46.46	38.72	35.26	75.24	58.06	43.31	45.24	80.01	78.61	42.42	40.21	61.73	67.78	31.14	35.72
MYCTH_2295355	Isochorismatase hydrolase	21.95	23.09	24.39	25.24	20.93	23.35	25.39	24.09	24.38	26.26	16.42	20.18	27.2	29.37	27.39	24.02	24.93	25	19.36	19.53
MYCTH_2294408	Glutathione-dependent formaldehyde-activating, GFA	19.82	18.37	23.41	24.07	17.84	20.87	26.08	24.7	21.63	20.18	20.08	21.91	20.06	22.33	24.34	22.85	20.04	20.29	21.1	22.51
MYCTH_2294789	Fungal transcriptional regulatory protein, N-terminal	42.55	47.01	48.45	40.1	36.22	44.02	48.97	46.11	38.47	42.25	40.03	42.7	48.12	49.67	43.26	42.28	41.71	43.94	47.23	45.28
MYCTH_2311520	0	1.51	1.66	2.61	2.1	0.38	0.42	2.16	2.03	1.34	1.21	1.94	2.86	1.22	0.86	2.9	3.22	0.87	1.13	2.23	2.25
MYCTH_2313783	S-adenosylmethionine synthetase	362.42	381.98	532.29	461.57	178.08	152	220.45	251.85	253.43	199.09	351.68	365.01	260.54	236.14	322.12	332.37	236.4	214.52	326.09	444.38
MYCTH_2307426	Mitochondrial ribosomal protein, fungal Rsm24	53.41	59.2	64.67	56.21	34.44	33.73	63.2	59.76	70.29	54.24	61.26	64.7	44.39	47.9	66.81	64.19	46.36	50.13	72.58	52.72
MYCTH_2296376	Protein of unknown function Met10	42.64	45.5	46.99	43.1	28.42	33.95	43.21	43.29	40.11	40.41	46.78	46.28	41.66	44.12	43.6	47.26	39.77	42.21	43.87	40.98
MYCTH_2304598	Phosphoribosyltransferase	280.98	321.68	319.23	254.48	205.58	247.75	146.39	153.21	231.01	252.07	277.78	323.52	325.72	322.46	213.89	221.3	267.03	285.43	224.34	237.12
MYCTH_2300427	UBA/THIF-type NAD/FAD binding fold	33.02	29.44	33.84	29.13	21.17	21.72	25.38	22.23	24.91	30.05	31.73	34.14	36.68	34.48	27.21	27.08	33.43	31.28	33.16	29.2
MYCTH_2067418	Inositol monophosphatase	2.35	1.83	1.67	2.03	1.03	0.88	2.28	2.63	1.35	1.75	1.69	2.05	1.55	2.17	1.68	1.33	1.57	1.65	1.16	1.03
MYCTH_2139199	0	7.22	7.5	9.96	9.54	5.43	5.5	9.7	7.88	9.52	9.66	8.6	9.1	8.38	9.13	9.81	8.27	8.76	9.29	8.59	8.02
MYCTH_2298290	GAT	30.07	31.25	42.1	41.89	18.86	18.37	50	45.65	23.85	26.31	36.59	36.58	26.49	27.7	35.64	34.96	25.62	25.77	36.59	35.53
MYCTH_2314032	FAD-binding 8	238.35	162.89	178.75	289.28	349.39	232.28	397.88	445.45	276.8	132.57	214.65	168.07	178.08	122.19	272.93	279.42	239.58	178.01	151.1	211.57
MYCTH_2300348	0	0.48	0.76	0.44	0.22	0.72	0.23	0	0.88	0.65	1.5	0.44	0.65	0.46	0.74	0.66	0.24	0.44	1.79	0.22	0.65
MYCTH_2302105	ABC transporter, transmembrane region, type 1	18.94	21.42	22.71	20.65	13.59	13.53	27.16	24.77	25.66	22.51	23.64	22.84	20.38	20.82	22.02	21.16	18.46	20.37	22.72	18.73
MYCTH_78571	SKIP/SNW	40.65	41.39	45.2	42.16	40.02	43.95	39.29	35.84	36.62	40.4	42.24	46.95	37.62	40.36	47.95	43.93	35.88	39.56	52.77	44.15
MYCTH_2089183	Fungal transcriptional regulatory protein, N-terminal	61.44	71.36	61.97	55.28	29.27	28.21	34.26	33.15	69.91	70.45	58.74	60.27	70.22	71.22	43.92	45.1	66.25	70.08	46.64	50.64
MYCTH_2297404	0	0	0.49	3.57	2.93	0.54	0	1.2	2.05	0.55	0	1.07	2.8	0	1.18	0	0.8	1.58	1.08	1.47	0.93
MYCTH_2097778	Hypothetical protein	224.97	251.18	207.59	187.4	131.49	139.04	168.75	148.21	197.64	198.88	218.91	244.98	200.91	225.33	196.55	192.01	206.35	220.3	207.87	192.79
MYCTH_2142918	Zinc finger, DHHC-type	32.21	33.65	46.68	37.94	29.61	34.86	41.04	35.73	29.6	29.17	40.67	43.07	30.66	33.09	41.9	44.63	28.41	30.35	44.13	36.77
MYCTH_2295130	0	79.5	81.26	102.22	94.84	68.58	62.38	86.68	77.85	53.95	56.96	76.91	83.43	71.51	67.56	75.01	79.29	64.85	56.54	96.64	96.83
MYCTH_2314933	Ribosomal protein L30e	602.9	813	384.07	441.26	357.25	465.85	408.94	376	870.17	619.32	564.97	492.56	598.9	652.85	417.85	443.35	564.68	676.15	275.07	217.2
MYCTH_2126987	Actin-binding FH2	17.5	22.68	18.54	19.18	7.89	6.41	15.27	16.24	21.52	22.7	14.67	17	24.17	22.95	17.57	22.75	23.98	18.21	16.96	18.46
MYCTH_97150	Peptidase M, neutral zinc metallopeptidases, zinc-binding site	0.45	0.41	0.41	0.18	0.32	0.99	0.32	0.27	0.49	0.22	0.18	0.59	0.27	0.73	0.59	0.64	0.36	0.41	0.23	0.36
MYCTH_2069072	0	0.39	0.75	1.08	1.24	0.97	0.91	0.45	0.37	0.22	0.25	0.44	0.35	0.46	0.47	0.74	0.88	0.19	0.31	0.27	0.55
MYCTH_2302923	0	17.21	22.45	21.28	17.33	20.18	20.06	14.65	13.68	17.51	18.6	18.07	16.14	17.85	17.25	17.71	15.11	17.42	20.51	14.83	14
MYCTH_2296472	Major facilitator superfamily MFS-1	9.43	9.98	9.21	7.32	6.79	8.33	8.04	7.95	14.44	14.04	8.95	9.37	11.26	14.31	8.61	8.94	11.54	14.35	9.06	7.6
MYCTH_2300285	0	13.3	16.45	18.52	21.89	22.36	18.43	35.61	32.87	15.38	17.24	17.95	13.28	17.13	16.86	27.53	28.03	14.9	16.63	10.79	12.78
MYCTH_2311774	Zinc finger, RING-type	128.06	43.5	83.53	162.36	65.41	46.6	131.27	210.04	57.28	41.15	215.56	62.92	46.37	36.74	54.44	53.73	62.83	35.82	62.69	114.68
MYCTH_2080102	HEAT	138.09	140.25	123	116.11	101.25	103.17	83.73	81.64	127.21	129.84	121.33	126.54	138.14	135.53	105.67	110.59	137.45	137.26	109.47	107.93
MYCTH_2295764	Ankyrin	18.89	22.02	21.56	17.05	9.82	12.45	17.8	15.82	20.27	20.47	18.86	21.02	22.81	24.23	20.44	20.78	18.37	19.4	16.65	15.08
MYCTH_93342	Fungal transcriptional regulatory protein, N-terminal	0	0	0	0	0	0	0.05	0	0	0.05	0	0	0	0	0	0	0	0	0	0
MYCTH_2301126	AAA ATPase, conserved site	49.71	45.67	46.3	49.2	50.73	40.28	65.25	66	41.45	42.01	51.38	45.03	43.42	38.93	54.27	54.68	45.85	42.48	49.46	52.25
MYCTH_2136659	Peptidase T1A, proteasome beta-subunit	162.77	166.5	145.42	146.56	116.12	125.45	125.68	116.57	133.3	140.62	145	155.07	154.4	154.58	143.9	147.74	145.48	150.57	134.24	129.51
MYCTH_2299837	Alpha/beta hydrolase fold-3	87.26	80.9	85.1	77.72	193.46	214.73	127.54	125.67	90.54	93.76	72.51	83.74	78.18	86.89	111.39	110.8	91.35	85.22	118.23	107.01
MYCTH_2313336	Eukaryotic translation initiation factor 4E (eIF-4E)	127.61	148.59	135.47	115.81	76.54	89.49	111.81	108.35	130.74	132.59	137.6	150.1	140.99	145.48	124.91	128.86	128.11	146.02	124.36	123.6
MYCTH_2310511	0	15.68	16.23	19.58	16.55	13.91	16.64	14.64	13.06	16.44	17.08	13.07	19.81	20.45	20.69	17.12	16.92	16.92	18.23	16.58	15.14
MYCTH_2089196	Tyrosine protein kinase, active site	29.1	36.12	34.4	29.6	19.81	24.86	29.2	23.36	29.55	31.7	28.73	35.67	31.33	35.27	34.1	34.13	27.74	31.06	33.73	28.79
MYCTH_2298893	0	4.09	3.22	5	5.3	2.47	3.5	4.62	8.86	5.18	4.55	4.02	6	5.55	4.69	6.35	7.94	5.95	5.22	8.49	6
MYCTH_111770	Cytochrome c oxidase, subunit VIIa, fungal	2034.68	2175.06	2034.7	2190.65	1977.44	2034.72	2906.12	2557.52	1453.72	1633.48	2332.49	2164.46	1675.11	1762.12	2831.05	2645.73	1815.44	1693.55	3030.21	2528.56
MYCTH_2297401	ABC transporter-like	2.2	3.4	5.43	5.6	3.47	3.03	4.46	3.58	2.74	2.98	3.9	2.96	4.3	4.45	3.26	2.6	3.59	3.32	2.55	2.51
MYCTH_109795	0	264.76	296.91	238.25	201.2	133.98	149.78	99.49	97.6	328.42	280.44	175.73	234.64	309.96	336.62	169.31	184.18	303.19	324.54	152.81	164.38
MYCTH_2306252	SANT, DNA-binding	8.23	8.68	11.4	12.41	6.07	4.8	13.4	11.45	9.82	9.25	10.6	9.48	9.74	9.05	11.98	12.66	9.17	8.8	11.7	12.85
MYCTH_2313981	0	26.1	21.94	14.97	16.3	13.28	14.14	16.9	10.41	20.71	16.22	19.33	15.08	19.87	12.21	14.94	21.73	16.98	15.26	17.65	27.46
MYCTH_2309727	Tyrosine protein kinase, active site	4.87	7.39	9.95	8.48	5.45	5.32	6.98	6.83	8.17	6.01	9.06	7.07	5.36	5.74	8.15	6.5	6.11	5.76	5.63	5.44
MYCTH_2307396	Phospholipase D/Transphosphatidylase	9	8.77	10.47	9.85	7.39	5.48	9.34	9.44	7.18	8.97	8.11	7.74	9.24	8.47	8.68	8.61	8.9	8.52	7.89	8.44
MYCTH_2055941	0	4.96	6.93	6.19	6.06	7.91	8.93	9.48	8.63	3.6	5.35	3.71	5.74	5.48	6.44	9.59	8.66	4.9	4.58	5.67	4.67
MYCTH_2298343	0	15.1	15.09	20.01	18.56	12.13	9.64	18.21	14.82	15.57	17.53	17.35	18.82	18	15.93	20.2	17.99	17.48	17.84	20.87	20.18
MYCTH_2299743	tRNA-binding arm	15.94	19.49	22.52	19.5	14.87	15.89	16.08	14.8	18.27	18.01	20.87	23.46	18.94	17.51	21.44	21.02	18.82	19.39	23.11	19.05
MYCTH_2299657	DNA topoisomerase, type IIA, subunit B or N-terminal	42.05	48.73	60.89	61.96	32.42	27.71	48.77	47.27	50.02	57.55	52.85	55.94	48.49	50.91	59.43	60.65	47.29	50.31	56.93	56.21
MYCTH_2111202	Terpenoid synthase	23.56	27.68	25.95	23.73	16.83	17.97	25.7	23.79	21.36	21.71	24.59	26.16	24.42	26.66	23.42	23.09	19.43	24.58	25.75	23.29
MYCTH_2081074	RNA recognition motif, RNP-1	21.81	21.32	24.68	24.11	20.98	18.26	29.29	26.66	26.36	23.58	20.35	21.2	22.03	20.84	22.41	21.27	22.52	19.79	20.56	20.36
MYCTH_2302369	Calcium-binding EF-hand	12.35	13.29	8.91	9.62	9.11	7.84	6.6	6.93	8.74	8.99	9.29	12.39	11.36	10.88	11.41	12.05	11.82	11.72	7.76	10.37
MYCTH_2303374	0	25.91	30.53	32.26	27.19	23.98	28.13	25.25	19.8	20.71	22.47	25.25	31.11	23.51	27.3	35.6	33.68	20.91	25.51	32.6	25.27
MYCTH_2296578	Cation efflux protein	25.45	29.56	17.19	15.89	35.48	36.45	20.59	20.3	28.06	35.57	20.35	22.96	35.25	34.24	19.47	22	34	37.71	21.57	20.94
MYCTH_2294471	Protein of unknown function DUF1772, fungi	139.13	127.12	108.71	97.62	82.03	107.4	51.51	59.46	133.1	135.05	89.27	100.29	141.72	145.38	87.15	83.34	120.46	139.54	91.28	93.44
MYCTH_2297473	Carbamoyl phosphate synthetase, large subunit, ATP-binding	78.98	85.91	60.83	61.32	43.74	47.74	49.16	48.44	81.73	70.1	55.54	55.72	77.43	77.22	45.08	43.69	71.41	69.83	42.04	44.7
MYCTH_97184	0	3.9	3.77	4.13	3.21	2.04	2.72	2.39	2.5	2.81	2.68	1.85	3.45	5.45	5.88	2.62	2.47	4.3	4.78	2.62	2.37
MYCTH_2300487	0	547.9	620.42	620.35	625.68	715.66	586.21	798.63	677.71	514.25	545.85	632.86	692.35	628.88	656.91	763.73	836.06	519.98	582.51	745.65	762.9
MYCTH_2300176	PX-associated	11.14	12.91	13.13	12.39	11.21	11.19	11.43	10.8	11.37	13.64	9.34	11.69	13.78	12.88	11.42	11.95	11.28	12.04	11.37	11.19
MYCTH_57777	Basic-leucine zipper (bZIP) transcription factor	422.08	381.8	369.48	407.08	469.01	397.86	780.33	793.57	388.57	328.41	377.49	394.72	310.46	324.28	426.9	438.03	329.27	343.56	427.1	442.6
MYCTH_63536	0	78.38	80.4	80.41	83.87	68.46	72.76	86.83	69.53	58.15	71.3	88.87	89.11	71.77	82.76	86.11	84.15	69.96	75.06	84.95	81.2
MYCTH_2312710	0	9.69	9.54	11.93	11.71	2.54	3.12	13.4	12.83	10.69	10.65	13.91	18.52	12.59	10.49	13.6	17.23	10.57	12.5	14.26	9.12
MYCTH_2303166	Glycosyltransferase Family 55 protein	1.01	2.59	2.95	2.14	3.92	2.95	4.11	2.36	2.14	2.15	2.75	3.15	2.21	2.62	2.56	2.09	1.94	2.21	4.39	3.45
MYCTH_2294646	Heat shock protein 70	6.9	4.26	4.41	4.49	6.88	6.61	7.13	7.65	7.75	4.08	4.25	4.44	5.68	3.98	4.86	4.38	6.81	5.63	4.8	6
MYCTH_2296527	Peptidase C19, ubiquitin carboxyl-terminal hydrolase 2	19.71	22.8	22.44	18.63	16.79	21.05	18.08	16.91	26.6	25.18	17.38	23.56	22.07	22.99	21.09	22.49	20.05	23.26	20.79	20.76
MYCTH_2294192	Transcription factor Pcc1	26.18	30.7	28.26	26.23	16.79	20.35	28.89	28.89	20.23	24.89	30.15	30.46	29.15	24.43	29.7	26.28	23.83	24.49	31.17	26.42
MYCTH_2128009	D111/G-patch	10.64	11.33	11.94	8.51	5.97	7.86	9.32	7.23	8.39	9.83	9.59	11.2	11.05	12.25	10.77	10.98	8.71	11.04	9.96	10.51
MYCTH_2115531	0	8.25	8.6	11.07	9.68	8.37	10.05	9.17	9.42	11.42	10.49	8.81	13.16	7.26	9.14	10.76	13.03	11.71	11.05	12.43	8.48
MYCTH_2139278	Protein kinase, core	1.46	1.95	2.17	1.17	1.01	2.26	1.97	1.35	0.97	1.58	1.97	2.85	1.89	2.04	2.95	2.23	0.99	2.09	1.7	1.07
MYCTH_2298354	Ubiquitin-conjugating enzyme, E2	210.59	209.83	169.11	166.12	125.33	119.44	194.12	193.15	143.65	155.42	179.16	188.15	191.79	212.66	166.76	184.39	173.74	176.39	187.77	177.34
MYCTH_2311710	Protein of unknown function DUF544	16.44	18.91	15.02	13.68	14.32	12.72	12.61	10.31	14.56	18.36	11.69	12.81	25.46	22.85	14.14	14.79	21.97	21.93	11.29	12.17
MYCTH_2298352	Glycosyltransferase Family 33 protein	34.02	37.66	47.83	42.39	27.14	29.49	37.59	40.41	37.62	41.8	42.53	48.72	41.05	42.15	43.78	40	39.55	41.58	46.47	43.7
MYCTH_104628	beta-xyloxidase	6.88	7.39	6.35	6.88	7.24	7.13	8.67	7.63	8.72	7.73	5.8	5.98	7.93	8.04	6.25	5.77	8.46	7.06	5.78	6.79
MYCTH_2129720	0	0.62	0.67	0.96	0.62	0.43	0.38	0.9	0.86	0.14	0.37	0.62	0.81	0.57	0.91	1.09	1.54	0.29	0.38	0.95	0.57
MYCTH_59388	Zinc finger, GATA-type	35.1	36.53	41.71	39.28	22.33	21.13	35.3	32.97	39.32	38.59	43.25	40.37	39.45	36.41	37.83	37.42	36.98	35.97	37.97	40.38
MYCTH_2303871	WD40 repeat	23.09	24.9	25.48	23.96	25.82	24.94	18.07	16.67	27.15	22.64	23.14	24.22	23.39	22.45	22.74	24.7	24.56	22.97	22.1	21.65
MYCTH_2309420	0	2.26	3.49	4.9	4.14	2.65	2.1	4.47	3.53	1.55	2.61	3.63	2.65	2.09	2.05	2.91	4.09	2.45	3.46	1.81	2.53
MYCTH_2295076	0	0	0.56	0	0.68	0	0	0	0	0	0	0	0	0.75	0	1.32	0	0	0	0	0
MYCTH_2119021	0	1.57	2.23	2.94	3.16	1.82	2.85	4.19	3.63	1.61	1.26	2.1	1.97	1.3	2.46	3.73	2.92	1.65	2.38	2.44	2.09
MYCTH_2313008	0	0.6	0.41	0.99	0.49	0.4	0.79	0.59	0.79	0.19	0.38	0.59	0.19	0.3	0.71	0.49	0	0.1	0.4	0.29	0.58
MYCTH_2294197	Sulphate anion transporter	39.51	40.24	16.06	15.71	16.88	15.5	19.03	29.7	24.3	24.94	14.95	16.46	42.28	40.93	11.6	12.6	32.93	32.06	14.11	13.58
MYCTH_2109689	Hypothetical protein	0.81	2.31	2.18	1.36	0.33	0.81	1.04	1.13	0.79	1.02	1.68	2.23	1.28	1.32	1.2	1.82	0.89	1.22	1.36	1.99
MYCTH_57338	Cytochrome c oxidase assembly protein CtaG/Cox11	128.87	121.36	131.29	133.6	105.31	112.75	236.33	228.96	103.65	114.51	135.46	131.79	104.32	109.59	174.09	169.7	107.36	110.73	165.65	153.18
MYCTH_2295637	Cullin, conserved site	48.95	54.75	50.07	45.86	28.45	27.68	35.99	32.82	48.32	55.13	39.77	44.74	59.05	60.45	37.05	38.14	52.98	57.86	42.26	43.12
MYCTH_2294643	Src homology-3	41.3	45.77	52.89	47.61	27.62	30.64	35.33	32.11	58.35	50.13	43.21	48.24	50.33	48.59	42.63	39.22	45.55	47.1	39.32	43.33
MYCTH_2311368	Seryl-tRNA synthetase, class IIa	61.47	58.59	86.53	82.9	48.43	54.62	67.25	64.18	48.91	58.86	92.34	91.2	57.51	55.43	74.58	71.37	55.52	54.35	96.74	81.15
MYCTH_2125853	Zinc finger, RING-type	5.82	5.72	6.06	6.11	2.45	2.63	5.41	5.07	7.11	5.27	6.19	6.12	6.7	6.3	4.48	4.57	6.04	4.85	6.06	6.19
MYCTH_2310655	0	5.69	6.64	12.87	8.37	6.28	7.56	9.07	7.5	2.5	4.12	5.5	5.57	4.93	6.4	12.23	13.23	3.3	5.45	8.03	9.01
MYCTH_40891	Carbohydrate Esterase Family 8 protein	0	0.2	0.13	0.13	0	0	0.07	0	0.07	0.13	0	0	0	0.07	0.13	0.07	0	0.2	0	0.07
MYCTH_2312927	0	0.13	0.39	0	0.37	0.13	0.25	0.36	0.24	0.12	0.36	0.12	0.24	0.25	0.26	0	0.4	0.37	0.25	0	0.24
MYCTH_2024024	Transcription factor jumonji/aspartyl beta-hydroxylase	20.28	19.27	16.64	15.21	14.28	15.26	11.28	9.77	15.24	17.36	16.45	17.86	20.02	19.57	15.55	14.78	18.7	16.98	13.13	12.7
MYCTH_2307957	Fungal transcriptional regulatory protein, N-terminal	31.07	31.15	34.96	34.34	25.29	24.28	27.87	24.88	30.76	28.74	36.82	37.06	32.95	31.01	30.54	31.58	31	30.69	30.12	32.43
MYCTH_2301905	Phospholipid/glycerol acyltransferase	34.51	37.89	59.21	51.25	50.32	52.79	94.13	93.1	32.41	41.04	54.16	53.74	32.86	40.93	61.06	60.63	38.72	37.28	81.78	69.21
MYCTH_2302485	0	444.75	335.08	519.81	129.92	157.26	239.94	605.9	463.2	213.85	291.69	102.92	485.04	340.07	490.21	345.06	360.46	295.93	410.22	162.18	152.96
MYCTH_2295141	Sel1-like	21.98	24.39	25.22	24.37	18.4	17.5	21.54	19.75	21.19	25.24	21.3	22.47	24.31	24.92	24.76	25.36	22.43	23.05	22.89	22.98
MYCTH_2067458	Beta-Ig-H3/fasciclin	0	0.06	0.12	0	0	0	0	0.12	0	0.06	0.06	0	0	0	0.06	0	0.06	0	0	0.06
MYCTH_90226	Protein kinase, core	1.46	1.72	1.53	1.88	2.01	2.06	1.63	0.79	1.54	1.43	1.09	1.51	1.51	1.78	2.29	1.97	1.76	1.66	1.45	0.72
MYCTH_2049318	Armadillo-type fold	16.54	16.36	15.81	15.87	8.95	8.57	13.87	12.52	19.91	16.17	14.75	15.57	17.02	17.21	13.54	13.29	16.79	16.23	13.65	13.25
MYCTH_2307676	WD40 repeat	33.68	37.74	39.69	32.9	25.89	26.15	30.28	27.03	41.68	37.53	40.78	43.78	34.51	36	40.08	40.07	31.31	35.02	44.88	37.26
MYCTH_2294775	0	48.23	60.47	43.15	43.54	54.61	51.62	63.36	60.9	66.58	58.65	36.8	38.66	61.63	68.2	41.55	40.82	58.82	62.06	51.04	52.84
MYCTH_2303316	WD40 repeat	41.04	33.66	38.75	37.75	67.5	68.72	40.99	44.24	29.78	31.24	39.42	41.98	34.37	33.77	46.49	45.31	39.66	37.1	52.87	43.59
MYCTH_2294635	Kelch repeat type 2	15.76	17.51	17.29	16.13	11.86	11.44	17.56	13.28	17.63	17.79	13.03	13.75	20.59	17.95	14.58	12.93	18.12	17.15	14.28	14.74
MYCTH_2059803	0	3.92	3.26	4.32	5.08	2.46	1.39	4	4.27	4.09	4.17	3.41	3.37	4.77	3.78	3.55	3.59	4.75	4.28	3.39	4.18
MYCTH_2309816	Globin-like	17.16	17.35	21.63	18.9	19.41	19.67	16.26	16.09	16.91	19.81	16.45	18.92	18.1	19.28	20.04	19.56	16.18	17.46	16.12	17.92
MYCTH_57097	0	0.6	0.33	0.59	0.54	0.15	0.22	0.31	0.25	0.39	0.46	0.63	0.6	0.44	0.4	0.36	0.48	0.43	0.32	0.51	0.56
MYCTH_2296618	Cyclin	35.18	46.34	36.79	34.16	28.69	24.74	18.61	18.57	36.85	38.07	34.91	41.52	42.29	41.1	41.99	45.58	39.84	42.54	27.88	37.03
MYCTH_2305418	0	6.69	7.03	10.99	8.34	5.58	6.06	7.55	5.8	5.06	5.99	7.48	8.03	5.49	5.64	9.28	8.83	4.51	5.97	9.33	8.14
MYCTH_2294414	0	27.36	33.88	33.76	30.04	19.52	24.65	28.18	24.6	23.38	32.74	30.67	40.53	30.71	36.04	35.74	34.81	25.82	32.44	37.26	32.03
MYCTH_2306608	Calcium-binding EF-hand	64.31	58.32	69.87	68.12	67.97	69.18	70.77	71.94	55.54	52.67	71.68	68.64	54.52	55	63.99	65.2	54.08	54.56	72.19	68.13
MYCTH_50532	Microsomal signal peptidase 12 kDa subunit	56.88	57.09	46.37	55.66	24.64	37.6	36	22.92	59.59	60.96	45.31	61.62	52.8	50.32	45.39	42.82	46.03	63.64	54.89	52.9
MYCTH_2298535	ATPase, F0/V0 complex, subunit C	1.8	1.72	1.41	1.13	0.54	0.81	0.81	0.82	0.62	0.44	1.17	1.71	0.8	1.17	0.72	0.58	0.68	0.5	0.94	0.99
MYCTH_2300906	Fungal transcriptional regulatory protein, N-terminal	16.49	17.39	16.86	18.74	17.82	16.08	18.96	18.16	16.51	13.64	15.79	16	13.6	15.03	17	17.63	13.85	13.3	14.02	13.88
MYCTH_2308413	0	0.25	0.15	0.1	0.15	0.2	0.3	0.44	0.4	0	0.1	0.05	0.2	0.1	0.2	0.2	0.37	0	0.1	0.05	0.1
MYCTH_2294793	Cupredoxin	0	0	3.98	0	0.71	0	0	0	0	0	4.52	4.96	0	0	6.36	1.97	0	0	7.59	1.38
MYCTH_73182	Cytochrome P450	32.4	54.33	27.84	37.03	42.49	30.73	8.94	10.78	29.47	23.15	23.1	18.19	31.23	30.55	13.12	14	26.57	31.08	15.06	14.66
MYCTH_105822	RNA recognition motif, RNP-1	533.4	527.94	722.46	625.61	608.93	589.12	670.29	638.19	449.88	455.31	528.78	578.81	466.64	520.28	645.65	643.9	415.26	478.25	699.62	650.58
MYCTH_64893	ERG2 and sigma1 receptor-like	65.41	73.98	68.25	86.68	50.22	46.89	82.36	84.49	65.5	80.93	85.1	65.23	62.13	59.81	97.07	89.1	66.47	63.85	59.09	57.25
MYCTH_2296086	ACN9	35.57	34.31	35.95	32.88	23.26	27.71	48.97	43.29	31.58	35.03	40.87	45.06	36.32	36.68	40.72	44.27	30.1	34.62	37.05	36.59
MYCTH_97164	0	0.12	0.24	0.48	0.54	0	0.06	0.36	0.24	0.41	0.41	0.48	0.42	0.18	0.42	0.36	0.13	0.12	0.24	0.18	0.47
MYCTH_2298347	0	0	0	0	0	0	0.06	0	0	0	0	0	0	0	0	0	0	0	0	0	0
MYCTH_2310662	Cyclin-like F-box	24.2	32.68	25.94	24.56	44.2	41.49	24.42	28.51	25.35	30.35	22.13	24.9	31.59	35.45	32.34	32.34	30.72	34.08	24.18	26.3
MYCTH_2296428	YjgF-like protein	178.05	237.8	133.16	125.92	111.4	131.18	110.49	129.63	188.05	156.92	123.63	110.8	185.05	215.77	122.35	114.78	171.87	188.65	99.72	97.42
MYCTH_2315393	Serine/threonine protein kinase, active site	0.93	2.5	2.77	1.75	1.19	1.43	1.33	1.09	1.47	2.04	2.33	2.49	2.59	2.14	1.41	2.08	1.59	1.61	1.99	1.9
MYCTH_2294846	AMP-dependent synthetase and ligase	25.44	24.9	22.83	16.97	16.42	17.98	17.23	18.01	17.62	16.9	21.52	21.97	20.9	22.35	17.4	20.6	16.03	20.07	17.37	18.07
MYCTH_2302625	Rad52/22 double-strand break repair protein	27.89	29.88	32.23	28.71	17.61	17.53	26.78	25.84	30.34	27.65	35.09	36.77	28.24	28.82	28.46	29.46	27.35	27.51	32.29	29.38
MYCTH_2306835	0	2.75	1.94	2.94	1.23	1.03	1.61	2.6	3.15	0.77	4.25	1.45	4.97	2.14	3.46	4.66	3.06	1.7	2.7	4.59	2.58
MYCTH_2305132	D123	63.81	67.37	62.69	58.07	26.82	30.58	48.07	48.84	55.26	64.25	55.47	64.18	76.41	77.45	43.61	44.27	60.92	63.81	51.32	53.1
MYCTH_2316740	Basic-leucine zipper (bZIP) transcription factor	157.31	174.06	182.6	179.09	284.84	264.62	253.99	226.75	197.98	238.37	129.7	137.45	229.95	225.59	186.33	184.67	220.96	225.75	162.41	176.09
MYCTH_2305078	G10 protein	62.12	67.16	66.64	67.41	50.58	58.18	55.06	50.35	65.57	70.09	60.77	72.84	65.99	78.45	66.44	66.98	56.07	61.94	72.76	61.72
MYCTH_2296565	0	19.64	19.16	21.25	18.65	17.24	15.45	19.84	16.49	16.41	18.3	17.08	19.03	20.03	20.32	21.45	21.93	18.17	17.78	19.28	18.77
MYCTH_2295439	0	37.28	57.64	57.52	56.1	58.06	58.34	63.02	53.72	55.13	53.98	49.52	48.2	51.87	56.16	67.22	64.61	48.47	49.94	32.63	39.08
MYCTH_2300313	Hypothetical protein	10.3	12.42	12.78	11.17	17.25	12.76	24.77	21.45	27.36	27.06	15.4	13.35	14.9	14.84	18.25	16.01	16.43	16.65	13.47	12.46
MYCTH_2308654	BolA-like protein	40.09	44.73	47.19	50.39	51.59	48.41	47.58	37.89	67.79	59.75	30.04	41.13	49.57	61.3	43.43	37.24	51.48	56.08	35.3	35.17
MYCTH_46530	NDT80/PhoG like DNA-binding	20.02	24.06	15.63	22.43	13.28	9.1	28.58	29.55	27.37	31.95	11.43	11.94	40.37	35.43	16.92	15.15	35.72	31.73	10.6	11.21
MYCTH_2304541	0	92.06	86.68	70.22	80.99	69.82	77.5	78.67	76.94	67.32	74.69	80.33	84.47	73.96	81.52	91.2	96.14	72.78	77.11	96.57	86.93
MYCTH_100089	dioxygenase-like protein	3.54	3.8	3.93	3.85	2.61	2.55	1.8	1.87	2.81	2.8	3.68	3.36	3.57	3.75	2.65	2.56	3.64	3.85	2.95	2.59
MYCTH_2303567	Protein kinase, core	53.48	45.8	73.34	71.58	72.55	53.19	84.02	78.4	53.39	49.4	59.78	55.99	52.69	51.31	58.83	57.83	55.73	53.87	65.19	68.5
MYCTH_114678	Sugar transporter	80.07	87.32	56.22	52.2	63.81	66.68	50.28	58.17	62.15	61.03	52.38	55.67	73.19	75.86	54.84	54.7	62.15	67.36	44.06	44.23
MYCTH_88807	Glucose/ribitol dehydrogenase	0.05	0	0.05	0.05	0	0	0.05	0.21	0.1	0	0.05	0.1	0.05	0.05	0.05	0.06	0.05	0.1	0.05	0.1
MYCTH_2300653	Queuine/other tRNA-ribosyltransferase	23.53	23.6	25.31	23.73	15.81	16.96	22.73	23.35	24.21	24.22	29.09	31.12	25.21	24.36	26.49	24.64	22.25	23.5	24.75	25.25
MYCTH_2299295	0	0	0	0	0	0	0	0	0	0	2.92	0	0	1.04	0.81	0	0	1.49	5.18	0	0
MYCTH_2138861	Zinc finger, MIZ-type	31.8	34.88	35.58	34.08	22.95	21.39	36.79	31.61	38.7	36.81	33.25	35.62	34.85	34.63	32.32	32.05	32.88	31.11	31.24	32.88
MYCTH_2298203	0	72.35	78.97	77.32	71.78	43.64	49.42	75.31	77.96	78.02	68.86	80.35	80.37	68.25	75.99	81.9	81.46	68.75	71.43	73.34	65.96
MYCTH_93131	Hypothetical protein	4.69	5.6	6.65	6.22	3.68	4.08	5.47	5.17	4.06	4.84	5.2	5.89	5.57	6.03	5.97	6.28	4.72	4.56	5.58	5.33
MYCTH_2142789	0	28.61	22.41	29.3	24.58	20.63	16.47	34.48	38.71	21.26	16.29	25.93	24.21	15.64	14.49	16.36	17.88	14.56	16.81	22.24	18.36
MYCTH_2304106	0	140.52	135.6	154.98	148.06	196.92	251.47	206.77	203.31	86.72	111.84	142.95	150.53	117.35	132.27	167.58	165.98	112.45	122.5	179.78	166.12
MYCTH_10175	Fungal transcriptional regulatory protein, N-terminal	7.47	8.46	8.88	9	5.28	4.61	8.21	8.23	10.16	8.09	7.69	7.71	8.84	8.4	7.28	6.74	8.04	7.78	6.58	6.76
MYCTH_2312844	Hypothetical protein	12.57	17.3	18.37	14.4	14.81	17.9	16.23	16.79	11.41	11.45	10.72	11.01	14.06	15.41	18.36	13.72	10.13	11.52	13.2	13.42
MYCTH_90096	0	0.08	0	0	0.15	0	0.15	0	0.08	0.15	0	0.22	0.07	0	0	0.07	0.08	0	0	0.22	0.07
MYCTH_2305067	Protein kinase ATP binding, conserved site	145.92	130.65	138.89	129.71	105.87	103.7	122.34	123.24	93.73	106.51	121.51	117.43	104.28	114.11	113.98	102.73	101.96	104.05	114.8	106.88
MYCTH_2090568	0	372.56	431.4	344.53	343.14	249.12	296.04	308.59	282.53	387.13	395.61	262.99	318.6	373.27	430.66	358.62	359.05	374.08	431.01	276.26	258.56
MYCTH_2302739	Dihydroorotate dehydrogenase, classes 1 and 2	24.22	25.84	30.44	24.01	18.66	20.33	37.32	35.35	25.28	20.66	34.06	42.48	21.75	22.72	35.92	35.33	16.44	21.94	30.06	29.03
MYCTH_2301914	Methyltransferase type 11	26.55	28.34	30.52	35.69	17.56	16.23	33.71	35.38	22.08	19.71	30.48	27.14	26.1	22.84	31.44	31.99	22.09	22.25	24.27	24.72
MYCTH_2138690	ATP-grasp fold	21.66	15.21	14.54	17.93	5.54	8.21	6.27	5.98	16.78	17.18	13.3	11.08	16.12	15.51	7.44	7.61	22.47	18.59	9.28	9.05
MYCTH_2311349	Ribonuclease HII	14.67	16.46	16.79	14.9	7.99	7.86	12.71	11.95	18.69	15.29	13.79	16.82	16.48	20.03	16.37	15.83	17.27	16.32	12.23	14.45
MYCTH_2302426	Pyridoxal phosphate-dependent transferase, major region	19.96	21.31	26.83	24.7	16.86	17.99	45.19	39.7	18.44	20.13	27.26	29.09	21.85	22.54	31.03	30.99	18.82	20.77	25.8	25.44
MYCTH_2092861	0	108.07	150.3	192.57	201.06	251.27	156.56	298.31	309.5	191.95	198.25	220.63	168.36	129.11	146.83	208	211.92	120	130.57	211.91	247.72
MYCTH_112227	D-xylulose 5-phosphate/D-fructose 6-phosphate phosphoketolase	1730.84	1110.38	1389.21	1806.72	3261.49	2315.4	2228.11	2632.59	1343.15	1491.42	2553.51	2111.29	1048.05	988.65	1756.37	1729.56	1359.71	1126.73	2750.95	3148.81
MYCTH_112050	xylanase	0.93	1.06	1.27	0.65	0.73	1.13	1.06	0.74	1.04	1.2	1.26	1.09	1.04	1.75	1.3	1.32	1.35	1.32	1.01	0.77
MYCTH_2309017	WD40 repeat	60.47	69.49	58.46	58.02	31.03	32.74	55.72	55.87	57.16	68.1	58.48	63.94	75.4	78.99	53.06	52.68	66.06	69.45	52.51	55.23
MYCTH_109510	Heat shock protein Hsp20	29.27	17.87	14	31.83	19.02	24.38	11.06	11.9	12.78	9.08	58.91	13.69	13.95	9.99	15.96	14.05	15.69	10.69	12.91	13.81
MYCTH_2306722	ABC transporter-like	63.32	72.95	49.51	48.01	34.36	38.98	42.47	37.66	58.86	55.95	44.27	45.03	70.13	68.69	37.49	34.37	57.43	59.28	40.57	36.31
MYCTH_2305009	Pumilio RNA-binding region	49.24	48.94	42.87	42.3	34.27	28.28	34.15	31.15	53.14	60.77	36.21	36.82	68.97	63.29	31.99	33.24	64.7	60.22	36.23	39.23
MYCTH_2066367	Spindle associated	0	0	0	0.08	0.11	0.09	0	0	0	0	0	0	0	0	0	0.14	0	0	0	0.07
MYCTH_2313142	0	15.08	16.71	18.83	18.73	21.31	17.01	16	14.4	11.46	14.21	14.44	15.64	15.91	16.04	16.1	17.62	13.25	15.69	14	14.76
MYCTH_2295724	0	673.4	693.94	593.1	613.21	709.43	744.58	479.66	509.78	400.52	551.02	673.36	675.38	631.23	709.12	477.64	501.46	622.16	724.11	672.33	728.85
MYCTH_2108695	0	0	0	0.08	0.08	0.08	0	0	0	0	0	0	0	0	0	0	0	0	0	0	0
MYCTH_2301575	0	34.36	35.15	38.61	34.44	23.67	25.54	42.6	37.69	34.48	34.71	37.55	40.41	34.16	35.34	37.73	40.27	31.96	37.22	43.7	41.48
MYCTH_2305452	0	1.74	0.3	0.48	0.47	0.19	0.19	0.09	0.19	0.74	0.46	0.09	0.47	0.66	0.1	0.09	0.1	0.38	0.58	0.28	0.47
MYCTH_2296673	Protein of unknown function UPF0171	28.93	30.08	33	26.18	16.97	19.51	20.18	18.74	28.18	31.25	25.06	31.1	34.72	37.94	28.24	27.15	32.79	31.6	28.57	27.81
MYCTH_2314668	Helicase, superfamily 1 and 2, ATP-binding	59.29	75.51	75.28	59.67	47.77	51.59	57.64	47.99	64.77	69.07	72.5	81.6	65.79	74.22	70.53	72.58	56.24	70.52	70.65	63.02
MYCTH_2297246	0	1.87	2.72	2.38	1.73	0.47	0.67	1.49	0	0.85	2.31	1.28	1.28	2.46	4.11	0.86	1.88	3.48	4.84	2.35	0.85
MYCTH_2311416	Leucine-rich repeat	6.67	6.5	9.21	7.83	5.7	5.73	8.41	7.98	6.11	5.89	5.73	7.04	7.23	6.49	6.6	7.04	6.45	6.1	6.72	6.79
MYCTH_89959	0	0.04	0	0	0	0.04	0.04	0	0	0.12	0.04	0	0.04	0.04	0	0	0	0.13	0.04	0.04	0
MYCTH_2306364	0	17.17	16.47	20.03	18.17	29.47	32.87	32.13	32.95	12.02	14.44	16.53	17.36	15.9	16.36	21.7	21.95	15.22	14.32	22.18	19.55
MYCTH_107976	Methyltransferase type 11	41.02	39.12	21.27	13.59	22.39	22.57	16.88	18.95	24.06	17.98	33.85	24.78	19.27	26.44	14.08	14.63	19.97	20.49	12.06	14.72
MYCTH_2310567	Prefoldin	7.98	9.1	9.8	7.98	6.9	5.83	6.69	6.15	8.75	9.19	7.22	9.01	8.76	8.47	8.87	9.38	9.19	9.22	7.61	8
MYCTH_2301302	DNA-binding RFX	23.86	26.76	24.7	24.39	18.24	15.84	17.85	17.57	26.5	28.13	23.59	26.74	29	28.58	24.71	26.96	27.82	26.19	20.08	23.01
MYCTH_2087754	GCN5-related N-acetyltransferase	31.35	32.71	42.49	36.6	23.39	27.86	30.3	31.08	29.63	31.61	42.72	43.77	33.23	37.36	44.9	45.99	32.45	38.04	30.92	33.43
MYCTH_2297588	Zinc finger, PHD-type	36.95	41.15	42.77	35.83	26.66	29.85	34.77	28.86	32.75	38.73	35.05	41.8	37.4	40.8	40.9	39.34	34.3	39.96	39.63	39.18
MYCTH_2306365	0	3.14	4.73	8.09	4.77	2.06	1.53	7.96	6.39	2.85	2.41	5.99	4.49	2.72	2.29	5.29	5.76	1.7	2.89	4.49	4.09
MYCTH_2295135	Protein of unknown function DUF1692	51.29	61.95	52.73	54.09	39.6	38.85	69.31	58.95	47.11	56.71	53.4	52.5	52.39	55.23	56.53	55.95	48.51	52.49	55.5	47.8
MYCTH_2311696	TRAF-like	28.66	29.2	39.09	33.44	23.65	22.3	33.21	31.48	23.21	31.82	26.78	34.27	29.86	33.17	41.08	41.3	25.26	29.73	42.89	44.1
MYCTH_2307871	0	111.73	135.93	139.95	105.26	228.15	188.64	219.64	185.63	223.18	203.13	278.08	259.9	161.61	179.04	217.11	205.25	179.84	201.47	190.16	225.89
MYCTH_78483	Anion-transporting ATPase	83.36	86.2	76.42	74.8	78.22	87.8	75.89	75.86	80.3	78.56	63.12	68.06	77.08	78.15	71.98	66.34	71.93	72.53	63.15	55.06
MYCTH_2298840	Protein of unknown function DUF300	35.71	44.79	41.69	36.7	28.42	31.33	33.37	30.08	37.72	41.29	35.83	42.55	40.65	43.14	43.84	39.92	37.36	39.98	39.86	38.81
MYCTH_2308630	0	31.24	30.03	37.6	33.09	16.83	18.65	35.55	33.86	29.98	34.47	29.22	32.48	34.6	35.66	30.81	34.16	30.89	31.66	37.15	34.25
MYCTH_2301942	DNA primase, large subunit, eukaryotic/archaeal	28.54	35.78	37.91	37.11	19.9	18.99	27.27	25.66	30.78	28.61	33.93	33.96	33.1	29.09	32.19	28.6	30.16	28.9	28.54	35.83
MYCTH_2306068	0	6.42	7.38	10.58	11.68	6.35	5.09	13.7	14.04	6.09	5.6	7.85	8.3	7.42	8.6	12.11	12.39	6.45	7.28	5.44	6.12
MYCTH_112329	Sterol desaturase	312.85	370.87	344.96	408.33	323.19	294.89	360.94	372.02	234.27	307.04	480.89	423.55	289.41	315.56	501.67	511.08	276.54	288.12	283.36	309.8
MYCTH_2311659	0	18.58	12.65	15.45	17.93	19.32	25.57	10.3	8.95	15.12	14.37	16.1	20.38	12.36	12.37	16.63	17.23	16.89	17	20.11	16.91
MYCTH_2295106	0	29.84	32.43	44.99	36.45	39.02	39.17	41.57	34.42	32.98	37.02	34.85	36.81	31.56	33.1	43.09	44.25	29.19	31.62	42.75	37.46
MYCTH_101730	0	0.22	0.06	0.06	0.06	0.06	0.03	0.03	0	0.06	0.03	0.16	0.09	0.03	0.06	0.06	0.03	0	0.03	0.03	0.03
MYCTH_103628	Serine/threonine protein kinase, active site	36.06	40.28	57.22	50.65	34.65	40.04	51.49	39.6	34.46	42.35	52.9	53.23	34.04	36.73	60.83	58	34.8	39.16	58.12	58.75
MYCTH_2294435	Proteasome component region PCI	81.47	93.44	73.38	73.42	53.65	62.28	58.81	51.62	82.45	80.63	72.16	74.38	91.24	90.84	60.32	62.29	76.57	87.23	59.82	57.84
MYCTH_2301210	Seryl-tRNA synthetase, class IIa	79.11	83.49	59.38	61.04	34.01	42.94	49.21	48.51	86	68.6	58.34	57.97	84.26	81.99	40.37	42.85	79.12	79.18	37.45	42.58
MYCTH_2300544	Translin	51.1	58.15	50.93	48.7	37.6	42.92	45.62	40.9	56.14	61.89	39.12	47.12	57.2	63.95	48.28	44.6	51.66	56.93	42.33	37.85
MYCTH_2294791	Surfeit locus 4	117.7	125.81	117.09	122.56	86.93	95.22	100.82	107.33	136.4	145.1	116.87	119.35	136.66	136.7	103.5	101.31	145.53	145.89	122.76	124.28
MYCTH_2305697	0	7.03	9.58	9.05	7.97	3.7	3.28	6.37	5.25	9.27	10.08	9.04	10.05	9.39	11.25	8.77	7.45	7.62	9.24	9.83	8.03
MYCTH_2297636	D111/G-patch	33.11	34.07	42.64	44.39	28.89	22.42	44.76	42.36	34.38	39.55	44.53	43.27	36.29	33.46	37.58	39.58	35.73	34.81	43.57	45.8
MYCTH_2296774	Zinc finger, LIM-type	9.28	9.45	9.16	9.39	7.58	5.25	9.02	7.79	9.58	10.87	7.6	8.1	10.84	10	8.33	8.18	11.05	10.29	8.01	9.37
MYCTH_2301662	Transport protein particle (TRAPP) component, Bet3	49.45	51.56	49.09	49.56	26.67	30.33	44.53	41.97	48.32	45.51	52.27	54.02	51.78	53.69	46.51	44.76	48.83	54.24	45.53	42.52
MYCTH_2312526	Armadillo-type fold	19.75	20.57	23.95	22.84	9.63	9.28	19.72	19.43	40.67	22.64	25.67	23.21	17.62	17.99	16.4	16.37	20.48	19.47	21.46	20.92
MYCTH_2303921	Intradiol ring-cleavage dioxygenase, C-terminal	192.78	83.21	116.58	87.1	51.5	53.79	43.97	41.28	40.5	49.35	103.78	120.82	50.89	54.3	42.42	39.77	55.09	52.8	225.14	185.16
MYCTH_2138808	HR1 rho-binding repeat	48.08	49.35	51.98	50.18	32.52	25.99	49.24	44.67	46.83	49.37	52.65	55.17	51.25	51.46	48.86	47.88	49.26	48.18	48.11	52.87
MYCTH_2312316	Ferredoxin	245.58	227.32	219.1	243.48	191.38	185.14	261.4	249.32	190.47	191.06	227.67	208.01	201.51	197.76	228.1	207.07	196.27	185.53	209	220.04
MYCTH_2296118	0	2.69	2.45	2.46	3.39	1.54	1.9	3.28	1.7	3.04	2.21	2.16	2.43	3.87	4.48	2.53	2.85	2.93	2.86	2.15	1.96
MYCTH_110475	0	101.86	103.14	105.4	103.83	76.93	71.92	92.39	101.57	113.83	109.43	97.01	97.64	106.3	103.01	95.6	104.07	111.7	118.58	91.47	105.88
MYCTH_114482	Cytochrome b5	14.79	18.69	17.12	15.7	13.43	15.9	13.72	12.65	19.78	19.06	13.77	15.5	20.63	21.65	15.35	14.87	19.68	20.83	14.54	13.25
MYCTH_2303400	0	58.87	44.41	49.72	48.54	102.75	96.07	56.11	69.23	34.56	39.12	59.38	59.93	41.17	39.9	47.27	45.7	46.26	42.18	75.36	71.56
MYCTH_2304613	Vps16, C-terminal	72.36	78.22	79.02	72.28	56.76	57.07	60.53	50.13	61.23	73.38	70.67	81.19	78.49	80.06	65.63	67.14	69.77	76.3	77.95	77.38
MYCTH_2297386	0	0.59	1.02	1.16	1.81	0.33	0.41	0.33	0.58	0.4	0	0.41	0.41	0.49	1.01	0.08	0.8	0.58	0.67	0.41	0.41
MYCTH_2311715	Protein-tyrosine phosphatase, SIW14-like	37.09	30.18	43.16	42.89	34.29	41.55	46.18	47.07	33.22	30.83	39.44	42.63	31.68	31.12	47.88	49.12	31.33	30.77	49.2	50.97
MYCTH_106609	Zinc finger, MYND-type	5.55	6.73	9.18	8.48	6.19	7.24	12.12	12.05	6.27	6.31	7.03	8.8	5.75	6.38	9.91	10.97	6.72	6.2	7.53	7.1
MYCTH_2309781	Tumor suppressor protein Gltscr2	21.51	26.59	28.57	22.43	9.09	8.93	23.08	18.71	36.64	27.79	26.38	30.07	21.64	23.88	26.46	25.21	19.78	23.62	27.48	22.94
MYCTH_81013	Senescence marker protein-30 (SMP-30)	9.77	10.39	14.04	11.96	9.68	11.98	22.35	20.33	9.38	10.33	10.25	10.3	11.75	12.16	17.64	17.44	7.3	9.93	11.89	9.92
MYCTH_2313333	0	150.34	139	140.43	118.62	146.84	196.09	90.37	69.14	68.81	106.92	117.69	148.43	135.96	161.59	87.61	94.77	102.91	121.38	163.31	149.32
MYCTH_2309751	NAD(P)-binding	4.38	4.98	4.34	3.77	2.7	2.74	4.48	3.52	4.39	4.14	3.73	4.02	4.17	5.21	4.11	3.02	3.34	4.53	3.23	3.09
MYCTH_2145431	AAA+ ATPase, core	72.39	80.42	77.43	73.36	46.74	44.62	69.61	61.49	79.29	78.51	82.06	81.99	75.23	75.65	73.62	71.78	78.01	74.94	75.65	71.68
MYCTH_2305667	Tetratricopeptide region	11.82	11.13	11.01	10.27	4.69	4.59	7.75	7.49	13.06	10.92	11.07	10.4	13.57	12.01	8.07	8.43	12.14	10.74	6.25	6.58
MYCTH_2028011	Zinc finger, C2H2-like	76.58	75.72	103.32	98.96	120.83	96	153.03	179.27	65.5	72.37	99.49	87.5	66.13	62.77	152.64	149.56	67.26	64.53	80.6	104.85
MYCTH_2106971	Exonuclease	9.06	11.67	10.54	8.62	8.26	9.47	13.16	10.83	7.54	9.44	7.7	8.94	8.59	10.35	11.65	11.13	7.04	11.12	9.16	9.32
MYCTH_2119667	0	6.91	4.87	9.63	5.45	4.33	9.68	3.91	5.9	9.87	11.97	8.18	8.26	8.42	4.84	7.65	7.2	6.31	6.09	7.67	5.59
MYCTH_2312796	WD40 repeat	11.52	10.03	11.06	10.01	8.86	7.5	9.7	8.32	7.22	8.1	10.75	10.1	8.67	7.6	10.13	10.75	7.56	8.37	9.51	9.25
MYCTH_2312400	Peptidase C48, SUMO/Sentrin/Ubl1	14.86	15.13	17.57	16.42	11.67	10.56	17.88	15.05	15.28	13.97	14.3	14.81	14.54	14.66	15.18	16.02	14.96	13.35	14.11	14.27
MYCTH_88099	0	12.7	12.36	11.99	13.64	13.19	16.4	13.04	11.58	12.91	10.15	9.7	10.12	11.3	10.52	11.68	11.91	11.42	10.23	12.39	11.01
MYCTH_2298040	MFS general substrate transporter	24.62	27.67	28.52	27.82	20.02	23.03	29.44	28.11	30.09	30.84	26.3	27.57	26.26	27.92	25.16	27.17	27.77	26.54	25.85	24.83
MYCTH_2306949	Peroxisomal biogenesis factor 11	32.56	37.11	41.64	34.4	20.66	18.54	28.15	25.5	27.65	24.08	40.09	38.95	24.63	25.99	30.9	26.72	26.67	24.73	26.17	26.82
MYCTH_2303573	RhoGAP	40.54	38.21	48.13	49.05	35.21	32.56	44.41	44.7	38.48	39.68	43.17	43.91	40.26	40.53	39.17	40.06	40.35	38.03	43.7	47.05
MYCTH_16301	Hypothetical protein	165.01	170.29	132.08	123.58	126.8	160.2	180.57	178.28	175.4	164.2	132.31	122.86	170.83	184.94	148.5	144.1	163.41	158.84	135.64	126.57
MYCTH_2310995	Basic-leucine zipper (bZIP) transcription factor	312.25	287.04	241.94	239.59	519.89	285.2	277.17	319.06	529.01	475.36	282.95	246.48	302.86	307.7	218.39	221.99	365.04	367.09	305.08	326.76
MYCTH_2300510	Crotonase, core	42.33	40.62	51.28	43.06	28.09	34.04	40.89	32.62	22.76	32.73	43.55	48.56	35.87	37.22	44.12	41.57	31.69	35.67	57.32	51.9
MYCTH_98992	TspO/MBR-related protein	103.33	92.76	103.78	88.94	157.63	167.91	71.74	73.67	151.87	148.31	90.39	116.36	122.62	112.59	97.33	108.17	119.42	124.25	126.31	117.44
MYCTH_2301661	0	0.69	1	1.07	1.83	0.49	0.39	0.58	1.26	0.38	0.38	1.83	2.78	0.77	0.4	1.06	1.36	0.39	0.68	0.67	0.96
MYCTH_2304851	Tafazzin	32.01	32.93	44.11	43.65	27.34	24.31	36.16	34.94	41.78	38.36	40.07	42.43	35.71	38.1	48.32	47.61	34.33	38.97	44.49	36.72
BGI_novel_G000011	#N/A	0	0	0	0.13	0	0	0	1.42	0	0	0	0	0.57	0.66	0.78	0.39	0.37	0	0.75	0.84
MYCTH_2294398	0	14.6	17.03	16.54	14.29	9.36	10.41	15.69	12.21	15.11	16.7	16.84	20.74	16.05	16.89	17.69	18.95	12.78	19.04	17.94	15.46
MYCTH_2059229	Nucleotide binding protein, PINc	32.45	41.22	41.04	35.18	23	23.85	29.17	22.02	53.06	48.11	39.96	47.03	39.94	40.88	41.73	37.77	37.7	45.72	43.94	33.42
MYCTH_2305791	0	42.09	49.39	53.96	50.43	51.3	50.44	86.45	76.83	40.51	47.67	49.67	51.61	48.02	51.92	67.39	68.12	41.72	47.6	65.96	58.57
MYCTH_2296135	Membrane bound O-acyl transferase, MBOAT	42.26	48.06	49.75	48.16	32.11	31.71	44.46	41.29	40.59	47.77	50.05	54.23	41.66	45.98	49.9	50.1	38.45	40.53	50.02	44.66
MYCTH_2068129	0	0.06	0.06	0.24	0.03	0	0	0	0.06	0	0	0	0	0.03	0	0.03	0.03	0.03	0.06	0.03	0.06
MYCTH_2122713	0	0.07	0.23	0.22	0.22	0.08	0.07	0.3	0.15	0.07	0.15	0.07	0.07	0	0	0.22	0.16	0	0.08	0	0.37
BGI_novel_G000006	#N/A	16.57	20.33	19.84	20.88	16.29	17.19	24.49	23.07	14.54	17.08	17.05	19.45	20.8	23.07	17.35	18.01	16.9	19.91	19.63	21.27
MYCTH_109530	Mov34/MPN/PAD-1	173.28	194.54	155.64	151.47	100	103.92	137.08	135.98	206.24	171.34	184.32	175.13	150.75	166.13	140.14	144.21	162.53	181.24	152.47	138.83
MYCTH_2304395	0	20.29	18.74	21.07	20.67	16.19	19.31	18.21	15.37	20.34	20.24	18.9	19.94	19.11	18.78	17.82	19.27	19.34	18.82	19.2	17.63
MYCTH_2311282	Inositol monophosphatase	16.34	17.95	14.96	11.17	8.16	11.67	13.58	12.13	13.99	16.22	13.45	12.86	14.71	18.14	11.34	11.57	13.15	15.01	15	12.84
MYCTH_2314609	Ribosomal protein S3Ae	938.92	1260.5	572.69	658.39	651.37	726.12	625.45	613.55	1235.6	976.88	977.22	832.85	940.63	970.03	745.38	780.01	953.76	987.34	472.35	418.03
MYCTH_2106818	0	2.14	2.72	2.26	2.65	1.89	1.98	2.8	1.84	3.05	3.7	2.96	2.79	2.22	1.85	2.18	2.48	2.51	2.17	3	2.18
MYCTH_2297943	FAD linked oxidase, N-terminal	6.84	7.13	6.54	8.06	3.63	3.59	4.55	4.55	10.68	6.92	9.03	5.79	6.3	6.3	5.45	5.9	6.95	6.96	2.77	3.64
MYCTH_2048131	C-5 cytosine-specific DNA methylase	0	0	0	0	0	0	0.03	0.06	0	0.03	0	0	0	0.03	0.06	0	0	0.03	0	0
MYCTH_2307656	Helix-turn-helix, AraC type	153.05	144.73	158.07	146.39	118.03	133.84	209.41	205.86	138.57	120.58	155.58	162.77	115.86	114.39	179.43	180.22	118.39	121.18	160.51	131.77
MYCTH_2086729	Deoxyribonuclease, TatD-related	2.98	5.71	3.68	3.81	1.09	1.54	2.25	2.51	3.47	2.9	2.7	3.68	6.68	5.86	1.96	1.98	4.25	4.08	1.9	1.85
MYCTH_114796	Tetratricopeptide TPR-3	44.65	44.22	39.23	37.23	46.35	43.48	28.68	25.5	39.33	42.98	37.62	40.94	48.84	46.69	43.86	40.71	42.7	42.99	33.61	33.5
MYCTH_2295635	Zinc finger, Zim17-type	16.07	17.85	20.59	19.52	6.4	7.69	13.62	15.15	25.89	19.62	16.99	20.4	17.79	16.49	14.3	15.13	17.25	18.79	16.7	18.39
MYCTH_2307985	0	363.39	337.73	405.93	453.8	439.15	399.87	461.33	497.24	305.75	281.22	357.69	340.85	324.02	322.51	377.88	360.25	314.82	289.56	393.3	430.87
MYCTH_48238	0	9.62	10.13	12.1	10.2	8.25	7.58	9.36	10.93	8.1	9	10.04	8.14	12.26	12.4	8.57	9.86	10.75	13.21	8.22	9.76
MYCTH_111645	0	141.31	36.72	132.61	188.67	127.06	54.32	104.45	212.25	36.26	18.75	248.24	106.46	27.38	16.58	97.18	102.58	40.03	22.84	107.5	159.6
MYCTH_2309275	NAD-dependent epimerase/dehydratase	318.61	362.9	315.53	327.56	244.1	267.38	343.42	306.38	290.45	306.81	349.88	340.76	295.92	317.14	374.04	371.9	289.75	290.2	318.01	306.57
MYCTH_2302881	Ribosomal RNA adenine methylase transferase	24.75	25.38	27.45	26.59	20.59	18.07	20.54	20.56	48.44	27.69	25.93	27.04	22.76	23.37	20.5	22.33	25.55	25.36	23.79	23.4
MYCTH_2298228	Zinc finger, RING-type	51.77	55.66	57.38	49.96	42.54	47.38	48.82	45.83	29.97	46.96	48.54	57.48	58.22	61.59	52.95	54.16	46.58	48.95	63.78	62.91
MYCTH_2296077	0	32.34	39.13	36.27	34.51	28.94	28.94	35.2	31.38	34.78	41.43	34.67	38.42	34.74	36.13	34.63	35.43	34.68	36.86	36.02	32.38
MYCTH_2304760	Quinoprotein amine dehydrogenase, beta chain-like	20.17	20.35	24.73	23.35	14.36	13	21.27	22.16	19.45	18.87	21.81	22.32	20.86	20.77	23.84	21.12	18.13	20.06	20.37	19.48
MYCTH_2298102	FAD dependent oxidoreductase	92.84	88.74	67.46	62.29	56.46	58.66	78.02	111.17	44.92	52.68	50.14	43.67	64.77	71.56	57.06	56.69	56.65	57.69	42.85	45.24
MYCTH_2314496	Protein of unknown function DUF218	17.51	19.3	20.4	16.15	13.14	15.23	20.57	19.33	12.7	15.31	20.89	20.74	17.26	22.18	15.94	17.23	15.16	16.67	19.4	15.59
MYCTH_2303157	Glutathione S-transferase, N-terminal	2.61	3.57	7.91	8.91	7.31	5.6	5.75	4.72	1.38	3.23	7	5.3	2.44	2.97	9.23	8.25	2.44	2.59	4.81	5.23
MYCTH_2296504	0	24.76	32.44	35.97	29.76	19	21.19	37.23	32.13	25.6	29.03	27.79	31.96	25.92	33.48	32.98	31.28	24.13	26.4	28.95	27.39
MYCTH_2297323	0	20.09	23.83	24.44	21.88	19.68	25.7	18.06	16.11	22.18	20.95	21.47	27.51	18.1	21.48	27.23	26.81	19.56	21.87	25.86	21.05
MYCTH_2309021	Glycosyltransferase Family 50 protein	34.18	34.17	30.04	27.09	24.91	24.4	27.22	25.18	26.38	29.17	24.07	28.58	31.99	34.08	28.93	32.02	29.3	29.02	26.91	25.66
MYCTH_2128368	0	0.13	0.17	0.04	0.04	0	0	0	0	0.04	0.08	0.39	0.13	0.17	0.17	0.09	0.05	0	0.09	0	0.04
MYCTH_2305600	0	34.7	37.06	43.84	43.06	24.52	21.65	40.77	37.07	33.51	38.29	41.52	41.84	37.62	37.09	39.92	41.34	33.27	32.1	39.6	39.77
MYCTH_2295900	0	1.64	1.12	1.54	1.63	2.8	3.14	1.44	0.78	1.8	1.56	2.15	1.8	0.81	1.64	1.78	1.92	1.38	2.42	1.15	0.81
MYCTH_2297927	Phospholipase C, phosphatidylinositol-specific , X and Y boxes	20.18	25.19	23.65	20.23	22.47	17.16	16.87	14.05	42.2	38.93	20.96	26.31	24.88	26.68	23.21	21.82	26.91	26.63	23.56	24.82
MYCTH_2087238	0	110.03	107.95	124.38	106.95	110.96	133.01	111.37	107.61	92.26	111.51	108.54	130.53	104.52	118.53	128.02	138.89	100.25	109.41	147.25	126.94
MYCTH_109876	DSS1/SEM1	169.76	195.39	164.32	153.1	131.23	135.66	137.15	132.43	162.1	163.43	150.25	179.8	174.96	192.77	157.81	162.22	165.62	183.32	159.18	149.67
MYCTH_2121249	Ribosomal protein S15	46.8	52.37	56.67	51.73	28.09	32.03	63.55	56.25	53.98	48.32	65.76	64.76	43.66	36.56	65.23	71.67	40.39	40.67	66.34	55.59
MYCTH_2308347	0	3.33	2.51	4.55	3.39	1.21	1.82	3	2.85	2.33	2.25	6.56	5.28	2.81	2.77	3.35	2.9	2.2	2.02	6.72	3.99
MYCTH_2302247	3'-5' exonuclease	34.19	39.22	40.97	38.29	21.35	20.84	35.81	34.75	34.67	35.26	37.08	40.41	34.06	39.58	41.61	44.21	32.45	34.89	36.29	37.81
MYCTH_2309026	Peptidase S8 and S53, subtilisin, kexin, sedolisin	45.04	48.85	38.45	44.51	62.73	60.56	70.08	72.42	33.58	38.5	26.14	24.08	43.31	50.13	53.09	53.84	37.34	43.37	40.16	44.54
MYCTH_2094591	Alcohol dehydrogenase, zinc-binding	0.74	0.84	0.3	0.69	0.34	0.49	0.15	0.3	1.2	0.77	0.64	0.49	0.24	0.39	0.24	0.37	1.23	0.89	0.2	0.05
MYCTH_2307872	0	3.05	2.13	1.9	1.42	1.1	2.51	1.29	2.6	2.89	2.08	0.94	1.64	0.95	2.23	1.65	1.79	3.32	1.68	2.35	3.39
MYCTH_2310035	Pyridine nucleotide-disulphide oxidoreductase, class I	47.15	48.59	31.96	31.42	37.8	37.95	22.64	20.29	34.86	37.51	29.33	30.13	46.5	46.06	24.18	24.29	46.04	44.03	33.75	27.17
MYCTH_2296685	0	0	0	0.71	0.95	1.04	0.98	0.93	0.7	0.69	0.46	0	1.39	0.74	0.8	0.94	0.77	0.24	0.96	1.86	0.93
MYCTH_2307043	Ankyrin	17.55	18.29	20.44	21.55	9.65	8.14	19.19	19.03	18.44	17.66	20.31	20.7	18.18	17.95	17.27	17.54	18.63	17.58	17.14	19.08
MYCTH_2300006	Histone-fold	28.3	26.67	31.39	28.29	20.07	17.47	29.8	32.68	26.89	26.57	29.88	28.45	22.79	24.52	29	29.08	23.43	22.66	31.5	33.38
MYCTH_2297957	0	6.55	7.27	8.8	10.4	5.53	3.61	12.08	12.27	8.48	6.68	7.59	7.04	6.79	6.75	9.14	9.63	6.76	6.81	6.42	7.11
MYCTH_2302310	0	21.11	21.6	25.66	23.89	20.75	22.94	22.71	26.9	13.81	17.42	17.69	22.48	16	20.01	25.46	24.29	16.22	19.97	26.98	24.86
MYCTH_2305841	0	6.07	8.57	7.97	8.85	6.67	7.06	6.83	6.6	5.71	5.8	6.75	7.92	7.47	8.78	7.72	7.7	8.47	7.88	5.74	8.05
MYCTH_2303773	0	44.65	48.13	50.8	44.71	41.79	45.66	37.07	42.81	36.22	42.31	33.86	35.36	49.23	50.49	41.72	47.5	35.94	49.16	39.43	37.35
MYCTH_2314742	0	51.78	53.27	58.07	55.13	49.33	48.9	75.34	70.71	50.13	58.08	54.51	62.51	54.71	58.53	63.86	63.84	49.38	55.81	67.67	55.86
MYCTH_2306681	Glycosyltransferase Family 76 protein	29.91	31.5	32.41	26.82	34.85	39.54	44.46	33.11	21.55	24.54	32.61	42.32	23.11	24.96	38.71	38.83	19.76	22.51	62.74	36.44
MYCTH_2131264	0	0	0	0	0	0	0	0	0	0	0	0	0	0	0	0	0	0.11	0	0	0
MYCTH_2066662	O-methyltransferase, family 2	0.67	1.05	0.76	0.58	0.58	0.25	0.46	0.63	0.78	0.33	0.59	0.58	0.62	0.46	0.92	0.27	0.63	0.42	0.08	0.58
MYCTH_2305794	FAD-linked oxidase, C-terminal	7.19	8.55	11.1	9.08	8.5	7.09	6.99	5.19	9.46	10.03	7.2	9.6	9.89	9.51	6.22	7.08	8.63	10.49	7.86	10.45
MYCTH_2300756	0	22.67	22.22	25.17	24.41	17.81	18.04	22.79	21.18	18.89	22.46	22.17	26.2	23.14	23.67	25.6	27.93	24.2	23.25	27.59	25.38
MYCTH_100127	YCII-related	0	0	0	0.99	0.48	0.49	0.86	0	0.42	0	1.4	0.46	0	0	0	1	0.46	0.42	0	0.95
MYCTH_2297985	Aldehyde dehydrogenase, conserved site	68.21	69.47	92.57	102.14	85.2	80.66	111.82	116.8	45.93	54.8	109.04	108.13	46.26	51.52	122.91	116.75	43.06	48.98	115.55	120.73
MYCTH_2107169	0	0	0	0	0.69	0.4	0	1.01	0.68	0.34	0.99	0.34	0	0	0.41	1.02	0	0.35	0	0	0
MYCTH_2311558	Serine/threonine-specific protein phosphatase and bis(5-nucleosyl)-tetraphosphatase	56.6	62.65	64.87	60.04	32.03	37.14	58.37	50.84	51.07	59.78	62.58	71.09	59.76	63.25	58.93	58.19	60.38	62.16	57.02	56
MYCTH_74402	Tubulin-tyrosine ligase	1.49	0.96	1.38	1.04	0.28	0.28	0.46	0.52	0.34	0.31	1.93	1.82	0.72	0.45	0.57	0.49	0.52	0.61	1.47	1.05
MYCTH_2295397	0	1.9	2.35	1.95	2.04	1.72	1.08	1.12	1.2	2.12	2.27	2.26	1.46	2.53	2.69	1.12	1.31	2.78	2.19	1.12	1.6
MYCTH_2298809	3-phosphoshikimate 1-carboxyvinyltransferase, core	8.3	8.66	9.12	8.48	7.35	5.74	6.07	5.24	9.03	7.51	7.06	7.2	8.77	9.46	6.76	8.21	8.73	7.86	6.79	6.59
MYCTH_2302964	Ankyrin	16.8	19.68	19.12	16.98	7.63	6.84	15.44	14.88	20.18	17.87	16.44	18.27	19.03	16.49	14.23	14.32	17.06	17.28	14.47	16.04
MYCTH_110951	Peptidase aspartic, active site	3.01	1.71	1.94	1.07	0.47	0.67	0.21	0.64	0	0.42	1.49	3.17	0.44	0.24	1.28	0.7	0.43	1.09	2.12	1.06
MYCTH_2308943	RabGAP/TBC	47.22	44.87	71.68	69.05	76.08	66.55	57.72	57.07	34.19	35.03	52.65	59.49	46.15	43.33	62.88	62.55	41.95	38.2	56.58	64.19
MYCTH_2299142	Fungal transcriptional regulatory protein, N-terminal	27.75	29.65	34.59	29.7	22.76	25.2	41.59	44.28	22.81	30.39	28.08	32.57	26.37	30.72	34.25	34.18	24.27	27.91	38.91	36.03
MYCTH_2295799	0	0.26	0.54	0.28	0.54	0.67	0.68	0.59	0.13	0.53	0.28	0.38	0.27	0.28	0.37	0.13	0.14	0.13	0.14	0.27	0.26
MYCTH_2124936	0	0.47	0.75	1.04	1.53	1.91	0.68	0.26	1.74	0.86	0.42	0	0.43	0.91	0.49	1.31	0.44	0.88	1.54	0.43	1.72
MYCTH_97932	Polysaccharide Lyase Family 1 protein	3.71	4.09	4.25	4.68	5.27	5.16	5.88	5.24	1.38	1.97	3.28	4.2	3.93	2.79	4.33	4.05	2.55	2.17	3.2	2.66
MYCTH_2308004	Snf7	98.14	100.07	117.87	114.64	80.85	86.46	86.48	84.65	76.56	93.99	100.16	113.19	92.57	106.5	105.38	103.53	84.92	92.8	105.96	111.13
MYCTH_2308378	Protein of unknown function DUF1769	28.87	24.41	22.63	20.22	35.5	46.95	13.94	12.52	24.67	27.09	19.51	23.32	26.02	25.65	21.35	23.04	29.8	29.52	25.05	21.53
MYCTH_2302318	Zinc finger, CCHC-type	72.88	58.32	69.77	83.18	94.29	72.79	113.63	137.73	70.79	59.06	72.65	62.85	69.6	60.26	72.97	72.76	76.57	62.32	80.37	94.12
MYCTH_2307323	Not CCR4-Not complex component, N-terminal	95.32	103.15	92.35	91.85	67.48	72.15	76.2	72.67	109.72	110	94.39	93.07	113.84	113.17	78.56	84.71	108.56	108.8	86.67	84.63
MYCTH_79171	0	26.35	30.19	32.12	27.33	14.87	18.37	24.28	24.42	31.78	32.82	28.89	29.19	27.43	27.49	28.51	30.18	26.66	34.96	28.79	26.56
MYCTH_2308922	Glutaredoxin active site	43.3	45.22	47.07	43.12	38.1	37.47	45.82	45.31	45.69	45.49	43.58	44.87	46.29	43.58	45.09	44.65	45.44	46.05	40.92	40.12
MYCTH_2299301	Kinetochore-Ndc80 subunit Spc24	36.23	35.12	39.25	36.47	30.5	30.62	39.75	35.51	16.91	21.56	33.95	38.13	21.43	27.67	37.67	36.39	22.3	24.23	37.89	44.1
MYCTH_2313667	CHORD	33.17	34.71	36.44	37.11	20.84	28.23	22.38	18.85	33.68	28.33	40.22	39.93	32.67	37.13	34.99	37.95	28.24	30.72	35.42	31.92
MYCTH_2298655	0	19.57	21.19	23.69	22.26	14.1	12.85	24.27	21.43	18.23	16.28	22.58	23.59	18.77	16.07	25.89	25.89	17.03	17.14	22.91	22.32
MYCTH_2131097	0	0	0	0.3	0	0	0.32	0	0.3	0	0	0	0.3	0	0	0.3	0	0	0	0.3	0
MYCTH_2069205	Lipase, active site	35.47	33.88	52.01	48.3	32.04	28.83	42.63	40.45	33.41	34.57	36.18	41.58	33.44	33.48	42.83	40.87	29.37	30.14	49.78	50.38
MYCTH_2075565	Ribosome recycling factor	10.12	10.56	10.76	16.74	11.09	13.52	15.09	13.77	24.98	13.3	14.91	7.23	3.62	4.55	10.38	6.71	5.14	10.39	20.76	11.75
MYCTH_117406	NUDIX hydrolase, core	34.83	31.2	38.72	42.38	42.64	41.12	66.28	65.63	36.76	27.81	39.46	37.57	32.56	30.98	52.54	53.95	31.63	28.9	38.43	37.08
MYCTH_2310279	0	2305.94	1633.37	3059.83	2656.89	53.34	97.66	201.62	295.62	809.61	544.17	2423.53	2461.9	646.13	602.51	1767.31	1773	730.4	748.94	2812.17	2398.75
MYCTH_2294253	ATPase, P-type, K/Mg/Cd/Cu/Zn/Na/Ca/Na/H-transporter	57.56	61.69	59.5	53.35	53.43	54.69	44.58	38.41	63.89	73.8	50.55	54.82	63.4	64.51	51.43	51.39	62.77	62.23	61.85	56.62
MYCTH_2307901	0	10.38	9.88	11.97	11.57	7.44	5.82	10.07	8.9	11.15	10.55	11.55	11.27	11.16	9.36	9.78	9.41	11.23	10.28	10.02	10.76
MYCTH_2050514	Nse4	5.5	6.86	7.12	6.53	3.55	2.59	5.88	5.38	5.48	7.05	6.12	6.51	8.19	6.14	6.1	6.43	7.27	6.44	5.04	5.91
MYCTH_2303376	Alpha/beta hydrolase fold-1	66.41	77.42	68.43	55.37	36.89	52.74	36.37	27.82	60.1	65.67	63.42	77.36	72.73	85.14	57.2	62.99	57.23	67.09	60.13	51.71
MYCTH_2313751	0	108.24	108.54	93.17	113.08	69.27	60.08	127.93	125.26	56.38	47.94	101.4	96.26	77.1	71.67	91.62	91.82	61.94	61.52	79.32	84.95
MYCTH_2306344	ABC transporter-like	18.44	16.38	10.5	10.44	7.9	7.55	8.91	7.48	11.52	12.57	9.62	8.92	15.81	12.81	7.91	7.04	15.38	14.28	9.1	9.42
MYCTH_2304623	0	23.05	24.92	39.28	35.96	20.47	23.02	38.93	39.03	18.9	17.54	35.82	40.59	21.11	22.41	32.73	35.3	18.51	22.55	30.23	31.18
MYCTH_90076	0	0	0	0	0	0	0.09	0	0	0	0.09	0.09	0	0.09	0	0.09	0	0	0.1	0	0
MYCTH_2310069	0	166.61	187.88	152.78	143.62	102.93	127.81	138.85	119.68	141.18	140.53	152.76	173.33	146.79	161.9	151.85	168.12	136.39	141.8	157.24	140.57
MYCTH_2080800	Proteasome/cyclosome, regulatory subunit	16.06	15.14	15.97	16.11	10.32	9.65	17.37	18.71	13.95	14.75	14.92	14.92	17.38	15.27	15.08	15.23	16.79	15.21	14.65	17.15
MYCTH_2310324	Amino acid permease, conserved site	21.46	19.29	15.13	14	16.02	17.43	16.92	14.66	11.97	14.35	12.45	13.11	17.94	19.91	15.33	15.29	15.68	14.79	14.1	12.84
MYCTH_2299223	Spc97/Spc98	10.11	12.18	11.85	11.66	7.89	8.29	15.82	14.53	10.84	12.05	10.93	12.69	12.48	13.02	13.08	13.18	11.68	11.42	15.77	13.88
MYCTH_2294824	Hypothetical protein	0.66	0.27	0.6	0.86	0.6	0.66	0.72	1.06	0	0.06	0.33	0.13	0.07	0.2	0.79	0.5	0.33	0	0.33	0.52
MYCTH_2309731	Serine/threonine protein kinase, active site	12.96	16.39	12.65	13.44	11.93	13.2	14.06	14.33	20.28	16.93	12.6	15.03	17.68	20.57	20.56	19.42	16.69	18.84	10.47	13.3
MYCTH_2302775	MCM	35.89	39.19	40.71	40.24	25.57	24.22	27.41	25.43	45.94	30.6	29.98	29.01	37.56	33.04	25.22	24.49	36.55	32.64	24.63	32.21
MYCTH_2302135	Amino acid permease-associated region	32.67	29.88	27.71	24.77	21.54	27.84	14.17	12.25	23.9	27.41	27.38	29.4	26.6	25.01	23.69	23.69	26.64	27.17	25.18	23.91
MYCTH_2303213	Zinc finger, RING-type	28.25	26.29	32.43	33.45	24.5	22.12	31	34.36	36.64	37.37	34.01	34.99	26.46	24.57	27.61	27.98	29.85	31.71	33.36	35.99
MYCTH_2309160	0	5.75	5.44	5.76	4.97	4.41	4.62	3.18	3.32	6.01	3.51	5.39	5.87	4.57	4.56	4.4	4.75	6.68	4.97	4.85	5.5
MYCTH_2306054	RNA-dependent RNA polymerase, eukaryotic-type	2.67	3.72	3.24	3.12	2.25	2.29	3.64	2.85	3.21	2.77	2.56	2.81	3.56	4.03	2.69	2.79	3.12	2.8	2.14	2.1
MYCTH_67016	Tricarboxylate/iron carrier	45.12	43.77	40.18	40.37	23.38	24.35	39.64	42.64	42.2	28.71	38.36	40.04	33.36	32.06	37.04	37.15	30.25	29.87	32.08	33.64
MYCTH_2302141	MED6 mediator	22.96	27.5	26.61	22.29	17.98	20.28	19.87	15.28	22.94	28.15	27.47	30.96	25.37	28.33	29.68	29.55	21.54	25.87	27.83	27.02
MYCTH_2133010	Protein kinase ATP binding, conserved site	71.79	82.62	77.06	69.7	45.63	49.57	64.87	58.98	70.1	79.06	73.84	85.7	73.59	81.19	68.01	71.6	67.93	77.95	76.89	69.8
MYCTH_2313107	Dynamin, GTPase region	28.13	39.18	42.3	61.32	31.19	25.45	24.36	20.27	44.37	44.78	32.52	32.31	44.37	42.31	45.67	47.92	42	45.88	39	43.49
MYCTH_2109594	0	6.95	6.79	12.21	12.94	5.49	10.34	11.68	11.11	5.67	4.78	7.11	7.51	4.52	5.02	9.3	9.22	7.26	6.29	6.36	5.32
MYCTH_2110651	Alcohol dehydrogenase GroES-like	0.36	0.6	0.48	0.42	0.3	0.24	0.42	0.12	0.35	0.18	0.48	0.48	0.41	1.27	0.71	0.13	0.36	0.36	0.3	0.59
MYCTH_2305436	Cytochrome P450	12.65	14.32	12.22	9.81	14.71	20.74	7.78	6.44	9.43	12.89	8.23	11.14	14.44	14.66	11.92	11.8	11.03	13.43	11.88	8.28
MYCTH_2316112	Phosphopantetheine-binding	522.13	559.88	511.73	564.94	426.08	485.66	530.27	530.53	445.29	390.56	582.91	547.6	422.25	426.72	631.34	674.47	398.88	400.26	534.11	469.52
MYCTH_61336	0	0.3	0.46	0	0.57	0.45	0.15	0.71	1.08	0.14	0.14	0.28	0.28	0.29	0	0.43	0.33	0.29	0.15	0.85	0
MYCTH_2308461	Glycosyltransferase Family 25 protein	0.44	0.6	0.51	0.66	0.52	0.51	0.15	0.37	1.21	0.71	0.73	1.45	0.58	0.52	1.02	0.24	0.59	0.81	0.36	1.23
MYCTH_2294039	Protein kinase, core	24.84	24.65	27	29.14	14.45	13.34	26.8	24.79	23.89	26.5	22.9	22.48	28.06	25.82	22.24	21.5	26.05	23.84	22.96	24.45
MYCTH_2305594	0	15.91	18.12	17.69	13.38	14.98	17	14.44	12.42	14.98	17.1	14.1	16.29	15.62	19.67	13.79	14.46	15.18	15.65	14.63	12.91
MYCTH_2089843	Basic-leucine zipper (bZIP) transcription factor	15.51	15.75	19.33	18.19	18.17	20.85	23.25	22.28	12.57	15.51	15.08	15.96	14.67	16.83	21.41	19.55	12.86	13.31	21.49	19.17
MYCTH_46266	Fungal transcriptional regulatory protein, N-terminal	15	18.91	14.67	13.51	4.93	5.75	9.63	9.2	7.98	13.34	13.66	15.4	23.22	24.01	14.36	12.68	16.4	16.22	10.32	12.07
MYCTH_2309349	B3/B4 tRNA-binding domain	10.52	13.74	13.43	10.81	9.56	9.92	9.24	8.2	11.08	13.35	9.75	12.35	11.99	13.26	12.51	13.58	10.23	13.26	13.3	11.79
MYCTH_115886	0	16.24	16.69	13.32	15.07	16.66	14.31	10.59	11.34	15.42	19.39	11.87	13.36	16.8	17.31	13.41	13.45	19.17	19.5	13.59	12.98
MYCTH_2145454	0	53.07	54.27	60.48	50.37	39.85	41.79	61.25	50.6	50.06	42.89	50.21	58.17	52.81	58.14	52.32	52.28	46.73	48.44	56.41	49.32
MYCTH_38558	Glycoside Hydrolase Family 30 protein	1.48	2.19	1.32	1.49	1.35	1.4	1.27	0.97	1.29	1.63	1.49	1.27	1.39	1.84	1.44	1.23	1.23	1.59	1.35	1.22
MYCTH_2302040	0	0.35	0.39	0.72	0.67	0.18	0.21	0.39	0.39	0.35	0.38	0.43	0.67	0.7	0.53	0.71	0.42	0.43	0.25	0.39	0.39
MYCTH_2295245	Transcription factor, MADS-box	12.16	11.7	12.51	12.2	24.19	19.6	12.87	13.92	9.03	12.86	9.83	10.33	14.15	14.46	13.68	14.01	10.44	11.13	12.63	15.12
MYCTH_2059277	Protein kinase, core	0	0.36	0.07	0.14	0.07	0.07	0.63	0.42	0.07	0.07	0	0.35	0.28	0.14	0.42	0.3	0	0	0.28	0.49
MYCTH_2300637	Ribosomal protein L7Ae	164.1	171.8	151.71	154.72	127.65	132.34	156.39	161.58	237.81	159.91	174.4	167.94	152.93	162.23	145.56	144.06	158.5	168.72	143.92	134.86
MYCTH_2311608	Pirin, C-terminal	39.05	38.77	40.23	36.95	22.44	28.41	36.92	32.26	28.21	36.75	34.34	36.21	41.4	42.31	35.17	34.67	36.99	36.99	32.74	30.63
MYCTH_2296957	ATPase, F1/V1/A1 complex, alpha/beta subunit, nucleotide-binding	8.66	9.08	8.83	10.01	6.38	5.03	10.78	9.56	7.42	7.4	6.76	7.18	10.21	9.64	8.12	8.21	10.46	9.36	5.94	7.03
MYCTH_2301109	Major facilitator superfamily	19.39	19.19	17.89	16.83	10.49	10.79	16.52	15.55	22	16.92	20	21.72	17.57	18.29	15.45	15.07	19.52	16.73	16.72	17.56
MYCTH_2309135	Autophagy protein 99	30.67	31.34	35.5	30.86	32.15	39.12	33.59	28.02	26.16	27.9	31.37	34.83	29.95	31.81	36.25	37.28	26.58	28.27	33.89	29.11
MYCTH_2308921	Protein kinase ATP binding, conserved site	65.9	73.24	75.86	69.68	52.24	49.17	72.71	64.1	58.56	67.61	62.59	67.09	67.79	73.25	67.13	64.65	59.09	64.45	67	67.45
MYCTH_2299314	0	9.08	6.87	12.29	10.56	5.77	7.2	17.49	15.45	16.13	7.29	8.45	9.05	7.94	9.39	11.14	11.02	8.41	6.92	9.33	14.01
MYCTH_2300681	0	30.55	47.74	52.67	42.35	28.24	22.46	31.79	25.27	24.9	32.52	32.17	36.91	35.24	39.5	35.66	34.07	29.32	33.4	28.88	32.44
MYCTH_2296978	0	159.39	145.07	231.36	216.63	215.77	223.55	171.41	164.64	91.43	128.23	160.22	173.48	149.83	152.62	221.96	220.49	127.02	135.35	247.32	240.34
MYCTH_2308056	Manganese and iron superoxide dismutase	633.78	580.32	560.2	522.13	660.7	721.16	555.51	513.16	656.44	794.2	541.93	611.11	721.32	702.21	530.97	534.48	702.95	725.04	710.85	673.51
MYCTH_2294048	CTLH, C-terminal to LisH motif	52.74	54.73	60.07	52.62	62.84	57.27	53.58	57.68	49.9	61.58	51.83	56.39	53.77	59.26	56.15	55.17	50.15	52.93	58.84	56.06
MYCTH_102971	Berberine/berberine-like	4.13	4.71	6.34	5.03	4.52	5.34	3.85	3.06	4.79	5.81	5.29	5.83	5.38	4.83	5.1	5.2	4.67	5.62	5.25	4.88
MYCTH_2311665	Leucine-rich repeat, typical subtype	0	0	0	0	0	0	0	0	0	0.12	0	0	0	0	0	0	0	0.1	0	0
MYCTH_2313777	Diacylglycerol acyltransferase	61.28	62.87	60.57	56.58	136.19	132.19	71.26	66.86	74.69	82.13	63.41	66.37	69.86	70.39	69.68	70.32	73.83	81.55	66.02	61.68
MYCTH_2299923	Glycoside Hydrolase Family 78 protein	10.12	10.93	11.66	11.88	8.88	10.05	10.49	9.33	14.46	16	11.68	12	13.92	15.89	10.39	11.08	14.06	13.87	13.47	12.61
MYCTH_2301275	Proteasome alpha-subunit, conserved site	144.03	149.95	131.08	125.49	99.45	106.11	100.15	93.36	122.98	131.72	118.3	149.68	141.34	156.88	128.21	120.26	134.45	137.82	121.5	113.33
MYCTH_2302339	CoA-transferase family III	5.8	8.08	5.5	4.99	4.02	5.2	5.42	5.03	4.82	5.84	4.96	4.64	8	6.16	5.88	5.03	5.89	6.24	4.34	3.66
MYCTH_2308927	0	155.46	204.98	133.14	118.53	181.23	199.96	85.23	75.06	240.41	265.95	138.83	162.44	218.2	256.69	105.94	111.98	244.04	291.7	147.96	147.77
MYCTH_2301060	Peptidase C48, SUMO/Sentrin/Ubl1	24.4	27.1	27.57	23.7	21.03	17.42	24.58	19.33	28.88	33.73	23.45	26.18	27.61	29.86	22.5	23.98	25.31	25.66	27.6	24.76
MYCTH_2309486	Aflatoxin biosynthesis regulatory protein	29.38	11.46	4.13	4	3.77	6.43	0.43	0.4	3.62	3.6	10.64	5.7	8.1	5.17	0.93	1.1	8.35	6.73	2.01	1.3
MYCTH_2309077	Peptidyl-prolyl cis-trans isomerase, FKBP-type	74.01	100.6	74.03	69.16	55.96	60.28	52.83	45.77	72.38	89.6	69.12	77.67	84.03	95.67	68.55	68.52	81.06	93.83	70.36	67.16
MYCTH_2300329	Mtw1 kinetochore complex, DSN1	15.92	19.66	21.93	20.55	12.6	10.3	20.84	19.94	17.86	19.41	19.17	22.54	19.65	17.63	24.78	23.32	18.49	18.49	19.31	20.66
MYCTH_2307766	0	29.25	33.88	41.78	42.2	21.55	20.24	29.41	29.26	34.94	36.8	44.36	46.97	32.44	34.1	39.48	38.02	29.94	33.81	34.04	31.63
MYCTH_2315946	DSBA oxidoreductase	65.26	81.91	62.3	65.28	55.55	59.92	51.3	55.17	49.45	50.87	63.88	86.55	48.46	60.43	75.32	72.45	50.2	53.71	50.25	51.2
MYCTH_2306857	Lipase, active site	33.77	37.73	34.31	34.79	26.38	22.35	31.73	31.02	42.69	37.16	37.32	34.49	39.88	38.84	28.76	31.63	38.79	38.29	31.76	33.83
MYCTH_2301807	GCN5-related N-acetyltransferase	33.12	38.02	36.69	33.06	19.98	22.49	28.89	27.57	45.09	38.02	32.86	38.08	38.84	39.15	33.13	32.71	35	35.64	30.76	29.61
MYCTH_2107812	Zinc finger, CCHC-type	0.08	0.03	0.03	0.08	0.03	0.03	0.06	0.14	0	0.08	0.11	0.11	0.05	0.19	0.17	0.09	0.06	0	0.14	0.17
MYCTH_2297761	Metallophosphoesterase	22.82	28.38	30.33	25.03	22.45	27.63	22.55	17.27	23	26.72	23.28	29.94	26.26	28.7	28.49	28.25	23.7	27.03	28.33	22.92
MYCTH_2302244	DNA-directed RNA polymerase Rpb11, 13-16 kDa subunit, conserved site	0	0.26	0	0	0	0	0	0	0	0	0	0.27	0	0	0	0	0	0.24	0	0.28
MYCTH_2295707	Prenylated rab acceptor PRA1	29.63	42.02	29.28	28.82	30.78	27.88	18.59	15.48	60	39.48	31.09	30.01	34.36	35.22	26.76	26.44	34.65	38.11	19.99	21.61
MYCTH_2300809	Armadillo-type fold	34.22	35.26	38.53	36.89	27.76	25.09	35.19	32.35	38.74	44.99	36.72	40.17	42.21	41.73	37.08	36.05	43.58	43.12	35.66	38.18
MYCTH_2307110	Heat shock protein DnaJ, N-terminal	66.96	69.32	77.76	84.44	69.24	74.63	91.97	93.21	65.42	59.47	83.51	96.84	46.86	52.35	103.39	111.03	47.99	56.17	101.17	84.47
MYCTH_2312943	Calcium-binding EF-hand	53.07	54.53	58.38	63.52	41.22	36.93	61.38	61.12	46.72	47	59.17	54.86	50.23	47.44	54.38	56.51	51.35	45.59	47.98	54.65
MYCTH_2304187	UBA-like	14.35	14.27	14.4	13.46	5.84	6.73	11.04	7.97	13.94	14.06	13.42	13.87	16.76	16.36	10.72	11.43	15.46	16.5	13.24	12.05
MYCTH_2297305	Peptidase S8 and S53, subtilisin, kexin, sedolisin	107.22	145.04	86.12	81.62	88.09	72.02	67.71	63.19	69.37	59.91	90.64	76.24	96.86	97.02	96.05	98.56	102.65	95.64	56.91	60.79
MYCTH_2133532	0	18.28	19.62	21.11	21.04	11.09	10.52	13.09	11	15.19	17.25	16.87	21.04	15.7	20.66	17.2	16.39	17.04	17.1	18.74	17.02
MYCTH_58223	0	3.15	3.01	4.11	4.01	2.68	2.98	5.96	5.73	3.58	3.26	3.32	3.16	3.07	3.14	3.74	3.77	3.09	3	4.16	4.72
MYCTH_2295992	Peptidase M, neutral zinc metallopeptidases, zinc-binding site	280.76	216.41	158.33	155.9	143.32	155.64	106.55	118.21	161.4	154.1	156.9	146.29	205.32	186.4	127.58	128.08	187.1	169.21	136.53	138.57
MYCTH_2069178	Zinc finger, RING-type	30.52	27.5	34.62	38.51	16.61	21.94	21.39	24.27	25.06	30.36	41.4	46.46	29.87	24.28	37.65	38.55	25.13	26.97	45.43	42.72
MYCTH_2312992	Protein kinase, core	4.53	5	5.3	4.29	3.28	2.78	3.04	2.56	5.06	4.3	4.79	5.4	4.04	3.76	4.28	4.05	4.31	3.67	2.78	3.65
MYCTH_2301373	Lipocalin	27.6	27.51	32.1	29.26	22.5	21.49	30.93	29.15	28.65	28.34	26.95	28.15	28.46	27.49	27.37	27.39	29.31	26.77	28.33	28.31
MYCTH_2303498	0	25.19	24.51	25.66	24.82	21.2	18.17	21.41	19.7	26.08	27.59	22.04	23.77	26.14	25.03	22.13	23.02	26.89	25.69	23.14	23.57
MYCTH_2313064	Zinc finger, Rad18-type putative	12.28	15.25	13.37	13.02	7.18	7.35	10.16	9.3	15.63	14.04	12.38	11.95	14.02	14.01	11.37	12.68	12.6	11.85	9.83	11.09
MYCTH_2293936	0	0	0.2	0.36	0.18	0	0	0.17	0	0.17	0	0.18	0.17	0	0.19	0.71	0.19	0	0.18	0	0
MYCTH_2313225	Cyclin-like F-box	17.57	18.44	19.06	16.59	13.9	18.17	11.9	11.98	17.56	17.13	12.01	15.66	15.54	17.63	15.91	15.99	16.97	16.19	18.38	13.65
MYCTH_82981	ATPase, F0 complex, subunit C	664.99	1112.24	906.85	931.57	788.05	850.07	163.09	134.1	662.7	486.59	378.4	363.56	703.35	882.95	189.64	201.69	600.91	737.93	408.14	425.71
MYCTH_2311425	0	29.72	28.92	35.04	31.7	40.03	34.14	31.69	28.31	28.06	25.2	33.06	36.04	29.76	28.66	31.97	31.45	29.58	28.73	31.62	32.07
MYCTH_53033	6-phosphogluconate dehydrogenase, NAD-binding	0.43	0.65	0.43	1.28	0.5	0.43	1.56	1.43	0.14	0.42	0.64	1.27	0.28	0.65	1.06	0.77	0.14	0.43	0.49	1.13
MYCTH_2308179	Major facilitator superfamily	2.76	3.97	3.02	3.11	8.51	6.78	7.98	5.01	10.37	7.01	3.61	3.91	4.1	4.47	8.86	8.04	4.96	5.25	3.03	3.2
MYCTH_2297873	MmgE/PrpD	288.74	308.74	194.9	175.66	229.97	231.09	253.84	308.41	327.34	253.03	207.67	149.45	270.63	291.18	185	176.65	262.16	249.6	113.11	116.53
MYCTH_2130158	0	0	0.24	0.64	0.86	0.47	0	0.63	0	0	0.41	0.21	0.42	0	0	0.43	0	0.43	0	0.63	0.21
MYCTH_2297462	RhoGAP	92.41	94.51	93.77	93.94	67.76	68.69	90.57	87.02	92.99	102.65	83.89	88.06	98.53	103.4	87.44	87.71	94.67	95.72	89.97	92.79
MYCTH_38458	Phospholipase A2	1.02	1.42	0.96	0.71	0.9	1.14	0.51	0.44	1.28	1.16	2.33	1.73	1.95	1.54	1.14	0.85	1.31	1.28	0.79	0.63
MYCTH_2311810	HMG-I and HMG-Y, DNA-binding	20.49	21.41	23.65	21.79	11.59	9.62	21.24	17.86	22.43	23.66	20.62	20.58	23.84	23.43	19.13	19.64	22.11	21.98	19.15	22.43
MYCTH_2311330	Amidohydrolase 1	8.7	13.85	12.52	10.51	7.38	7.65	8.1	7.99	9.52	9.27	9.69	9.37	13.22	15.13	10.01	10.3	9.72	11.89	7.2	6.9
MYCTH_2298914	Aromatic-ring hydroxylase	0	0	0	0	0	0	0	0	0	0.08	0	0	0	0	0	0	0	0	0	0.08
MYCTH_2301476	Target SNARE coiled-coil region	41.53	44.71	60.03	57.1	42.09	42.1	49.13	48.72	53.75	52.9	51.33	56.44	44.83	44.01	58.75	57.09	44.62	46.65	65.11	54.91
MYCTH_2309539	0	2.96	4.09	4.21	3.86	3.58	4.51	3.33	4.06	2.9	2.86	1.93	3.12	3.79	4.25	5.57	6.01	3.14	3.95	2.54	3.17
MYCTH_2316753	Mitochondrial substrate carrier	1462.94	1457.1	1728.12	1895.53	1301.98	1382.32	2038.99	2061.89	1296.71	1018.67	2182.05	1916.54	1017.88	1006.19	2023.3	2038.87	1031.91	1085.15	1757.39	1480.49
MYCTH_2306316	Ribosomal protein L6	81.06	98.39	83.25	90.62	60.61	57.16	102.59	87.25	89.05	76.37	94.22	94.05	67.01	74.54	107.46	95.84	69.07	74.59	92.93	77.1
MYCTH_2295075	0	13.86	12.76	17.45	13.73	10.8	10.9	14.22	12.21	12.91	14.44	13.63	13.46	16.32	15.46	15.67	11.62	11.85	16	13.46	14.01
MYCTH_53804	AMP-dependent synthetase and ligase	0.02	0.32	0.15	0.22	0.17	0.2	0.15	0.05	0.32	0.22	0.1	0.12	0.24	0.27	0.2	0.21	0.2	0.08	0.1	0.17
MYCTH_52789	Cytochrome b561 / ferric reductase transmembrane	0.44	0.75	0.28	0.42	0	0	0.55	0.56	0.55	0.27	0.7	1.52	0.57	0.6	0.42	0.91	0.56	0.14	0.28	0.42
MYCTH_2308779	DNA mismatch repair protein MutS, C-terminal	24.15	28.38	23.06	23.1	13.24	12.37	16	15.2	33.94	24.23	19.42	21.44	23.36	22.12	18.57	17.93	25.83	23.54	16.51	19.74
MYCTH_2306218	Stomatin	90.63	90.94	98.53	95.57	114.89	119.57	108.67	114.28	81.68	84.62	90.41	87.39	68.16	74.26	112.45	105.96	73.62	73.21	95.21	88.39
MYCTH_2307026	Phytanoyl-CoA dioxygenase	3.46	5.62	4.48	4.1	2.43	2.87	4.35	2.93	4.07	3.54	3.4	4.73	4.94	6.57	6.77	7.25	4.07	4.86	3.1	2.71
MYCTH_2295289	Elongation factor G, III and V	40.26	42.38	42.62	44.41	25.88	23.97	50.25	47.93	69.59	39.43	48.25	41.38	34.17	30.57	42.38	42.05	38.37	35.91	44.61	37.5
MYCTH_2062291	Rhodanese-like	3.54	4.96	2.26	6.35	4.15	3.73	3.12	3.15	7.05	6.48	3.42	2.7	6.23	4.91	6.96	7.77	6.52	5.57	1.89	1.87
MYCTH_65726	0	0	0	0	0	0	0	0	0.03	0	0	0	0	0	0	0	0	0	0	0	0
MYCTH_80987	0	25.12	24.45	28.31	24.05	14.09	16.15	24.43	21.72	22.84	25.74	27.29	28.6	23.07	24.77	29.06	26.61	24.15	25.62	29.85	25.68
MYCTH_2301823	SANT, DNA-binding	0.29	0	0	0	0	0	0	0	0	0	0	0	0	0	0.52	0.29	0	0.53	0.52	0
MYCTH_76670	NADH:flavin oxidoreductase/NADH oxidase, N-terminal	29.62	13.99	19.99	23.92	29.3	27.31	23.63	35.08	15.49	13.41	25.9	18.47	12.3	11.7	19.08	16.9	15.64	13.3	15.22	17.74
MYCTH_37869	RTA1 like protein	3.41	2.88	2.92	3.03	1.94	2.64	2.63	2.44	3.93	2.12	2.9	2.82	2.86	2.89	3.25	2.54	2.87	2.62	2.79	2.18
MYCTH_2300757	Thiolase	3.3	3.78	5.25	3.11	3.06	3.57	3.2	3.37	3.71	3.72	2.05	2.52	3.93	5.04	3.61	3.87	3.04	2.67	2.91	3.02
MYCTH_50903	Sugar transporter, conserved site	0.07	0.04	0.22	0.11	0	0	0.04	0.04	0.07	0.07	0.11	0.04	0.11	0.04	0.04	0.08	0.26	0.07	0.07	0.18
MYCTH_2300690	Der1-like	102.14	111.28	112.22	104.73	58.88	69.77	111.52	110.35	127.39	117.49	107.31	124.43	97.78	111	106.43	109.43	93.09	111.68	114.62	115.87
MYCTH_2297296	NUDIX hydrolase, core	13.67	13.14	14.39	14.76	21.55	24.71	10.21	8.72	14.69	14.69	9.71	13.76	14.12	13.85	15.29	14.15	16.08	15.16	11.53	11.28
MYCTH_2304336	0	47.39	46.61	49.97	43.38	74.77	57.72	49.8	48.48	55.23	56.51	46.33	52.7	56.59	55.48	54	51.97	52.69	53.94	44.54	50.65
MYCTH_2294549	0	0.68	0.93	0.78	0.77	0.23	0.34	1.21	1.77	0.65	0.22	0.99	0.44	0.56	1.04	0.44	0.84	0.44	0	0.44	0.88
MYCTH_2306295	0	24	20.99	26.91	27.28	24.45	22.91	29.43	25.28	19.54	22.6	25.04	24.55	20.37	19.93	25.88	25.67	19.79	19.92	30.8	31.44
MYCTH_2307289	Prefoldin	65.9	81.92	70.36	59.16	43.07	51.27	56.71	45.48	73.13	87.28	53.14	72.87	71.62	89.05	75.06	71.83	69.2	88.15	68.38	59.64
MYCTH_2304978	Protein kinase-like	11.4	13.47	11.89	10.96	9.52	8.73	11.2	9.44	11.39	11.71	8.8	10.56	13.38	15.35	9.58	9.67	11.44	13.59	10.34	9.45
MYCTH_2310226	0	1.98	0.58	1.21	2.12	0.68	1.29	2.02	2.37	0	1.09	5.34	2.7	1.49	1.51	3.79	4.29	2.11	1.97	3.21	3.5
MYCTH_67051	Transcription factor CBF/NF-Y/archaeal histone	62.07	76.05	63.24	58.65	38.94	43.92	46.45	40.98	51.26	60.68	57.72	72.25	65.67	70.78	62.83	67.02	51.06	58.66	55.84	53.7
MYCTH_2298464	Protein kinase ATP binding, conserved site	92.87	118.44	85.73	73.62	47.23	62.16	63.04	59.83	98.22	100.06	71.03	91.11	102.61	117.1	67.38	71.6	83.02	119.78	66.98	66.55
MYCTH_2310825	Calcium-binding EF-hand	12.3	13.68	14.97	13.5	5.81	4.97	11.32	9.94	15.19	13.37	11.88	14.06	14.82	13.79	12.29	13.35	13.71	14.21	10.44	14.84
MYCTH_2128417	0	0	0.13	0.89	0.38	0.13	0.38	0.25	0.63	0.25	0.12	0.13	0.12	0.13	0.27	0	0.14	0	0.38	0.62	0.12
MYCTH_2059769	0	0.29	0.1	0.38	0.56	0.19	0.28	0.47	0.09	0.74	0.18	0.37	0.37	0.28	0.1	0.37	0.31	0.38	0.19	0.75	0.28
MYCTH_2303360	Phosphoadenosine phosphosulphate reductase	29.51	37.16	35.07	32.57	18.58	26.9	28.28	27.85	41.63	37.43	30.46	34.76	36.72	39.46	30.98	31.31	36.13	38.86	33.61	29.69
MYCTH_2294392	Protein of unknown function UPF0120	22.01	23.16	25.58	24.63	10.59	11.68	21.51	22.22	39.62	24.84	25.89	26.01	22.68	23.15	18.06	19.8	22.4	22.83	21.87	21.35
MYCTH_2306157	Dynamin, GTPase region	7.06	9.16	8.77	8.78	6.3	5.64	7.17	6.45	9.55	8.51	7.23	7.02	9.97	9.86	7.75	7.33	8.89	8.82	6.14	6.88
MYCTH_2121685	0	3.9	3.2	3.24	2.49	1.91	2.56	3.27	3.16	2.18	2.76	2.55	2.74	3.06	3.06	3.52	3.47	1.91	2.26	2.48	2.99
MYCTH_87980	0	0.56	0.28	0.83	0.36	0.48	0.52	0.08	0.32	0.56	0.31	0	0.08	0.6	0.76	0.41	0.43	0.26	0.33	0	0.16
MYCTH_2300946	Peptidase M, neutral zinc metallopeptidases, zinc-binding site	72.59	86.99	69.78	65.97	38.32	47.08	52.61	41.85	84.48	87.17	69.77	73.7	84.44	92.19	60.42	61.1	79.81	90.62	64.72	60.8
MYCTH_2090930	0	31.47	33.99	34.62	35.92	19.14	20	42.53	38.19	35.35	28.51	47.66	49.37	27.12	25.07	46.25	46.53	29.89	31.32	38.86	34.03
MYCTH_2042719	Glycoside Hydrolase Family 18 protein	0.32	0.49	0.3	0.3	0.32	0.62	0.15	0.76	0.3	1.18	0.15	0.45	1.08	0.97	0.3	0.49	1.37	0.46	0.75	0.15
MYCTH_2312763	Immunoglobulin E-set	27.88	28.27	29.24	26.78	27.77	29.76	28.7	24.95	22.14	23.42	21.87	25.98	27.28	28.11	31.15	28.8	23.36	25.44	23.23	22.5
MYCTH_2294372	Tyrosyl-tRNA synthetase, class Ib, bacterial/mitochondrial	29.4	33	32.64	34.23	17.56	19.35	36.93	33.18	34.43	31.58	33.47	32.88	28.01	27.03	38.9	37.36	28.71	28.42	34.15	30.27
MYCTH_2305857	Glycosyltransferase Family 31 protein	123.47	127.73	82.61	88.82	200.72	186.54	156.48	158.86	213.39	235.59	109.51	97.52	193.36	187.34	114.28	109.1	208.01	207.9	105.76	117.86
MYCTH_2294267	Leucine-rich repeat, typical subtype	14.99	14.27	16.98	18.45	10.31	7.42	16.43	15.82	14.55	17.37	13.3	13.96	16.92	16.05	13.93	13.49	16.06	15.93	14.35	16.02
MYCTH_2301650	Zinc finger, C2H2-type	9.36	14.85	11.99	9.97	4.55	7.22	8.51	5.51	12.02	11.9	9.48	13.87	11.21	14.32	10.52	10.15	7.91	11.2	11.15	9.08
MYCTH_73601	Metallophosphoesterase	5.89	6.1	6.49	5.85	3.35	4.46	5.61	5.81	6.37	6.26	5.25	6.92	5.71	5.81	7.24	7.46	5.01	5.22	6.4	6.15
MYCTH_2298247	DNA-directed DNA polymerase, family B	13.37	12.94	14.8	12.89	6.89	5.66	14.57	12.42	17.91	15.28	11.65	13.25	15.09	13.63	11.82	12.27	15.36	14.14	12.53	12.53
MYCTH_2309629	Peptidase S15	3.44	3.65	2.31	1.95	2.26	2.52	1.63	1.61	2.05	2.13	2.23	2.52	1.99	1.75	1.19	1.26	2	2.01	1.93	1.76
MYCTH_2142160	Molybdopterin biosynthesis MoaE	8.5	8.71	11.62	11.52	5.14	6.68	9.94	11.39	9.13	8.96	9.19	11.1	12.34	9.78	9.28	11.1	9.99	10.52	10.54	11.02
MYCTH_2309572	D-isomer specific 2-hydroxyacid dehydrogenase, NAD-binding	12.03	11.85	15.76	14.11	6.98	8.24	15.06	16.49	14.12	12.99	14.97	14.01	12.71	13.03	14.5	15.36	13.31	13.06	13.64	13.93
MYCTH_2306864	Transcription factor TFIID, C-terminal/DNA glycosylase, N-terminal	182.03	203.27	180.56	153.31	173.28	210.41	194.32	192.96	140.27	146.71	173.92	225.49	144.91	173.16	212.63	201.55	127.36	155.38	195.28	183.56
MYCTH_2307345	Protein of unknown function DUF676, hydrolase-like	0.42	0.83	0.5	1.24	3.73	2.11	9	9.1	4.66	4.76	1.19	0.76	4.25	5.35	3.66	2.65	1.49	3.46	1.69	1.64
MYCTH_78441	Protein of unknown function UPF0220	0	0	7.92	1.95	0	0	0	0	0	0	0	0.26	0	0	0	0	0	0	4.21	0
MYCTH_2088965	Prefoldin	15.69	16.41	16.39	15.57	10.31	12.29	22.39	23.54	13.77	15.14	16.45	17.16	13.87	16.27	15.47	15.14	14.86	15.97	17.7	16.03
MYCTH_2296769	High mobility group box, HMG1/HMG2	100.07	102.72	99.98	92.77	71.13	78.01	85.91	82.99	74.29	92.89	90.85	103	90.92	93.88	104.04	105.92	86.93	87.56	105.95	98.91
MYCTH_2309723	Pyridoxamine 5'-phosphate oxidase-related, FMN-binding core	4.99	6.74	8.6	5.99	4.94	6.45	8.95	7.24	6.13	5.2	6.73	5.91	5.36	6.52	7.97	9.11	4.73	6.22	5.92	5.48
MYCTH_2142956	Protein of unknown function DUF1531	29.24	29.28	35.94	34.73	31.59	33.56	25.6	27.17	23.47	23.97	31.43	32.01	21.98	24.41	36.22	38.43	23.2	21.82	30.92	26.45
MYCTH_2304239	Carbohydrate Esterase Family 4 protein	1.39	1.31	1.77	1.8	1.75	0.96	1.57	1.96	1.36	1.4	1.02	1.66	1.62	1.87	1.76	1.64	1.49	1.42	1.44	1.52
MYCTH_2301294	stretch-activated Ca(2+)-permeable channel	30.76	39.71	42.62	34.17	25.36	25.37	32.31	29.06	26.93	34.06	35.53	41.85	31.69	34.77	42.09	41.61	28.52	33.3	38.02	35.45
MYCTH_2303867	Bucentaur or craniofacial development	16.69	19	20.24	17.09	9.23	10.49	12.91	10.04	19.62	18.49	17.19	24.22	16.27	20.2	20.14	21.99	15.22	18.07	20.09	17.94
MYCTH_2308759	0	7.4	8.79	7.57	6.91	2.95	3.58	4.52	4.63	8.52	7.55	5.75	7.3	7.17	6.85	6.28	6.47	6.45	6.48	4.5	7.13
MYCTH_2133332	Zinc finger, RanBP2-type	79.74	77.46	77.02	74.01	67.35	68.32	62.01	57	100.73	98.73	78.61	79.63	90.47	87.28	67.83	69.94	96.91	97.95	70.93	74.09
MYCTH_2303754	Zinc finger, RING-type	11.9	12.59	12.63	11.66	10.27	9.6	11.34	10.48	16.29	16.01	9.78	10.81	14.15	13.63	10.68	10.87	13.63	12.7	10.49	11.02
MYCTH_2054219	NADH dehydrogenase subunit 5, C-terminal	0.12	0.12	0.18	0.12	0.12	0	0.35	0.35	0.28	0.11	0.17	0.12	0.06	0.18	0.23	0.44	0.29	0.18	0.29	0.12
MYCTH_52807	Protein kinase, core	2.06	0.61	0.99	0.42	0.74	0	0.14	0.56	1.24	1.38	0.56	2.79	1.43	2.26	0.42	0.93	1.56	1.29	0.56	1.81
MYCTH_2313125	Bromodomain	93.88	85.8	93.36	95.57	93.15	84.96	106.51	98.89	113.81	89.31	87.58	93.13	89.12	83.9	92.3	96.95	97.85	85.16	94.12	96.17
MYCTH_2301600	0	1.99	2.74	1.98	1.39	2.11	1.91	2.62	2.05	0.95	1.38	1.61	1.96	2.05	2.62	1.86	2.52	1.55	3.39	1.02	1.84
MYCTH_2312604	Cupredoxin	14.26	15.87	18	17.11	16.55	14.82	25.92	26.85	10.41	9.4	12.15	10.94	9.18	10.69	21.34	21.14	8.63	11.18	14.26	15.99
MYCTH_2096708	0	230.68	218.04	220.06	219.65	161.96	168.48	228.14	214.76	176.44	187.25	245.17	240.83	182.88	192.71	246.39	251.61	204.69	195.72	225.38	215.68
MYCTH_2312897	SANT, DNA-binding	11.31	10.52	13.4	16.26	11.11	7.8	17.57	17.95	11.19	9.76	11.57	10.4	9.92	9.12	14.62	14.61	10.69	9.19	8.94	10.06
MYCTH_115754	0	0.27	0.36	0.53	0	0.18	0.44	0.18	0	0.26	0.26	0.09	0.09	0.09	0.09	0.26	0.19	0.09	0.09	0.26	0.17
MYCTH_2298825	Armadillo-type fold	11.66	12.03	12.85	10.83	10.22	9.97	11.16	8.77	11.25	14.14	11.26	13.42	12.59	11.99	12.03	11.51	11.61	12.29	12.97	11.31
MYCTH_48078	CutC	0	0	0	0	0	0	0.01	0	0	0	0	0	0	0	0	0	0	0	0	0
MYCTH_2309112	0	7.39	6.15	5.25	3.55	0.99	2.14	1.4	1.34	0.78	5.75	4.31	4.6	6.45	7.17	0	1.01	5.29	3.55	4.45	4.39
MYCTH_2079850	0	377.07	452.75	315.97	349.24	312.83	307.29	414.32	353.56	315.89	346.03	387.92	371.86	335.37	414.26	467.48	433.28	318.11	371.31	397.74	329.85
MYCTH_2295763	Homeodomain-like	46.46	44.9	43.08	39.84	26.47	27.19	32.79	29.02	35.68	40.21	39.42	42.25	45.39	44.45	36.47	35.94	42.66	39.22	36.34	34.33
MYCTH_2303613	ATP-grasp fold	34.89	39.5	26.31	28.89	19.4	20.94	30.02	32.53	59.17	33.82	23.4	24.69	40.05	36.19	21.09	19.43	36.99	32.04	19.15	17.62
MYCTH_2307049	Calcium-binding EF-hand	41.46	48.95	40.51	39.5	18.77	20.62	32.85	31.73	44.12	38.93	36.62	40.68	35.16	41.02	40.89	41.22	39.99	39.78	32.87	36.36
MYCTH_2306279	Metallophosphoesterase	59.11	54.49	61.09	59.96	39.39	33.47	49.63	46.88	61.99	53.58	54.09	53.22	56.45	48.94	51.05	53.01	55.08	53.77	46.2	48.69
MYCTH_2304143	Calcium-binding EF-hand	8.99	9.13	11.49	12.15	5.48	4.46	12.56	11.29	9.67	9.02	10.99	10.21	10.43	10.58	10.03	10.72	9.97	10.47	9.11	10.82
MYCTH_2294427	Aldose 1-epimerase	42.4	50.48	40.44	40.78	35.32	38.92	31.07	30.23	42.1	40.83	33.69	33.31	50.24	53.6	36.92	36.09	37.79	41.79	25.85	30.87
MYCTH_2304508	Ribosomal protein S2	54.89	51.02	51.65	48.33	36.51	41.32	45.24	40.83	53.96	64.38	53.68	53.78	56.53	54.63	40.57	38.64	56.32	53.03	58.66	54.95
MYCTH_2305389	0	3.22	2.5	5.17	5.32	2.37	2.29	4.24	3.77	3.6	2.73	4.84	5.03	3.91	4.28	6.47	6.84	3.64	3.39	3.9	3.77
MYCTH_2062582	0	59.25	49.21	84.26	78.26	80.23	75.56	103.57	104.28	52.6	45.67	70.3	76.14	40.39	38.16	92.72	94.83	41.2	41.38	74.21	67.54
MYCTH_2306702	GCN5-related N-acetyltransferase	18.62	17.99	26.18	23.82	14.95	15.05	24.35	23.27	10.29	10.07	21.44	22.95	11.88	10.94	29.31	29.43	11.43	12.66	13.56	14.95
MYCTH_2299012	0	9.93	11.59	12.6	9.72	5.67	6.76	8.12	6.44	10.43	10.31	10.5	13.23	9.41	10.02	8.82	7.72	8.1	8.71	9.75	8.41
MYCTH_2310379	0	227.16	270.71	305.29	321.86	80.16	67.98	29.13	29.19	63.34	88.94	248.87	183.22	139.36	138.44	94.76	94.4	128.06	137.65	178.47	148.08
MYCTH_54667	0	0	0	0.26	0.26	0.3	0	0.26	0.26	0.52	0	0	0.26	0	0.3	0	0	0	0	0.26	0
MYCTH_117145	Region of unknown function DUF1741	23.69	24.47	26.3	23.01	27.75	32.08	19.43	18.03	26.06	24.03	21.84	23.1	23.81	23.89	23.97	24.6	23.89	24.27	22.16	22.1
MYCTH_2305770	Carboxylesterase, type B	0.67	0.85	0.73	0.57	0.11	0.17	0.07	0.18	0.45	0.58	0.75	0.83	1.02	0.89	0.31	0.21	0.57	0.76	0.26	0.33
MYCTH_2296236	0	30.09	35.29	43.73	35.99	25.29	23.64	37.8	33.43	30.69	33.12	30.11	35.23	33.67	39.23	38.64	41.57	34.16	34.77	35.47	33.82
MYCTH_2300343	0	1.11	1.2	1.08	1.03	0.6	0.64	1.11	0.99	1.47	1.39	1.16	1.24	1.27	1.24	0.85	1.34	1.5	1.21	1.28	1.28
MYCTH_2113082	Protein kinase, core	0.51	1.1	0.79	0.43	0.36	0.22	0.36	0.36	0.49	0.21	0.14	0	0.64	0.66	0.43	0.31	0.43	0.51	0.14	0.14
MYCTH_2296336	0	19.92	21.03	24.48	21.82	14.67	15.85	21.62	21.06	23.61	25.08	22.55	23.51	19.95	21.75	21.35	21.59	20.89	20.11	23.15	21.8
MYCTH_2298045	BRCT	43.95	52.18	43.16	36.69	35.85	40.24	30.15	30.06	35.89	41.11	36.97	42.13	44.59	47.46	38.74	37.01	37.31	46.74	35.14	32.68
MYCTH_43419	CENP-B protein	1.42	0.49	0.92	0.57	0.59	0.23	0.8	0.58	1.13	0.67	0.57	0.91	0.23	0.96	1.26	0.75	1.04	0.7	0.46	0.68
MYCTH_2302930	0	6.34	8.66	5.93	5.69	7.79	7.26	8.84	8.01	6.16	7.82	5.47	7.44	3.51	7.57	8.05	7.57	3.11	5.37	7.45	8.62
MYCTH_2296824	BNR repeat	29.97	30.58	32.71	29.68	23.97	21.52	31.55	27.79	30.59	32.67	26.4	28.2	32.99	33.14	27.93	27.41	32.45	30.72	25.21	29.09
MYCTH_2303987	0	93.72	70.66	101.82	109.25	162.1	163.01	113.75	115.42	81.36	62.26	114.16	95.18	69.45	63.33	93.49	92.9	81.82	72.31	110.35	96.97
MYCTH_2310816	0	121.42	73	106.64	116.99	160.28	141.86	36.94	45.99	79.21	103.27	130.45	146.14	66.47	64.75	98.14	105.83	91.44	79.93	185.46	184.79
MYCTH_2297018	WD40 repeat	16.2	17.53	17.68	16.5	6.86	8.95	13.45	11.61	33.6	18.58	18.97	16.82	14.89	13.39	12.67	10.71	17.06	15.99	16.17	14.89
MYCTH_2306032	0	2.83	3.65	3.6	3.22	1.98	1.83	3.08	2.68	4.88	3.02	3.29	3.77	4.68	4.43	2.72	2.43	4.22	3.84	2.58	3.55
MYCTH_2295183	Dihydrouridine synthase, DuS	6.23	7.38	6.5	5.32	3.11	3.19	5.84	4.58	7.02	5.96	6.66	6.92	7.8	6.74	6.57	5.44	6.85	7.14	5.4	5.39
MYCTH_2312115	Acyltransferase ChoActase/COT/CPT	30.42	28.77	36.74	32.74	23.17	24.04	20.47	22.67	19.63	23.6	27.51	31.97	32.38	32.59	28.77	28.61	29.25	25.78	25.93	27.38
MYCTH_2297587	0	29.38	30.27	41.7	44.54	39.97	44.41	61.73	65.73	21.43	23.42	29.48	37.33	22.95	26.29	49.97	55.02	20.37	23.1	49.84	45.62
MYCTH_2056582	Ornithine decarboxylase antizyme	273.48	231.97	307.86	307.05	209.1	217.96	300.28	323.42	197.9	178.65	317.12	288.09	191.3	196.82	270.3	271.82	182.08	184.59	272.46	311.44
MYCTH_2091001	Ribosomal protein S9	122.7	134.43	130.66	142.77	99.82	106.85	153.15	142.26	128.42	118.42	137.32	130.6	122.51	125.18	160.9	154.8	116.52	119.96	131.74	125.48
MYCTH_2312426	Armadillo-type fold	32.43	31.11	35.25	32.61	21.54	23.39	38.07	32.3	25.64	30.48	33.2	34.9	33.41	32.27	31.47	30.82	28.08	29.38	33.86	31.94
MYCTH_2128401	0	1.14	2.06	3.99	7.67	14.04	9.35	2.03	1.23	0.27	6.28	4.08	8.67	3.47	3.35	11.04	9.5	1.93	1.39	3.26	4.47
MYCTH_2062247	O-methyltransferase, family 3	3.95	3.53	4.7	5.23	0.69	1	0.69	1.39	3.35	3.25	4.12	3.03	3.08	3.27	2.34	2.37	3.09	3.62	2.19	3.06
MYCTH_2307398	Tubulin	31.05	34.24	32.49	31.79	17.33	16.9	26.43	23.06	33.14	30.8	30.41	31.99	37.26	36.72	27.22	29.28	32.21	34.32	27.69	30.31
MYCTH_2311901	0	18.31	17.89	23.75	20.48	23.76	26.68	14.64	13.84	18.88	19.29	21.39	21.12	19.67	18.44	15.71	13.61	19.94	16.98	20.8	18.22
MYCTH_96309	#N/A	0.97	1.54	1.03	1.32	0.51	0.71	1.22	1.02	1.15	0.9	0.56	1.17	0.4	0.72	1.12	1.27	1.13	0.93	0.76	1.01
MYCTH_108115	Thiolase-like	132.25	134.32	131.57	125.39	148.19	161.5	79.46	71	170.28	169.51	121.68	127.67	165.35	163.26	101.32	98.64	165.72	158.33	124.1	128.82
MYCTH_2311300	0	0	0.71	0	0	0.7	0	0	0	0.25	0	0	0	1.76	2.68	0	0	0.23	0	0	0
MYCTH_2306830	0	105.21	92.32	117.23	101.35	149.14	140.65	66.33	65.12	94.85	94.56	99.35	101.8	95.72	86.5	90.86	90.76	95.9	85.32	92.81	96.63
MYCTH_2309909	0	19.01	31.11	29.46	34.11	21.17	20.83	13.04	10.52	18.26	22.49	25.62	23.02	26.06	28.64	22.85	23.88	24.83	25.57	14.18	17.65
MYCTH_68564	WW/Rsp5/WWP	0.33	1	0	0	0	0	0	0	0	0	0.32	0.24	0.08	0	0	0	0	0	0.08	0
MYCTH_2295128	Ppx/GppA phosphatase	7.04	6.66	11.09	9.82	3.16	2.66	5.82	4.96	7.02	6.67	7.77	7.72	6.83	6.62	6.34	5.88	6.05	6.23	6.78	7.2
MYCTH_2296873	Glutaredoxin subgroup	7.15	9.87	9.96	8.57	7.73	4.81	9.42	10.48	7.27	11.27	7.94	9.78	8.21	9.26	9.23	10.45	7.76	6.67	8.33	11.18
MYCTH_2131308	Glycoside Hydrolase Family 55 protein	0	0	0	0	0.52	0	0	0	0	0	0	0	0	0.27	0	0.26	0	0	0	0
MYCTH_2295250	0	26.26	30.39	26.57	26.28	20.93	21.88	26.51	26.26	26.82	24.51	23.4	22.37	31.36	30.96	27.26	25.4	27.17	27.23	20.95	22.18
MYCTH_2314616	Amino acid-binding ACT	142.21	164.58	127.39	126.59	72.72	84.03	70.36	65.88	225.77	147.1	170.96	143.37	160.96	155.32	100.31	104	157.44	156.36	94.35	109.92
MYCTH_2309513	0	0.38	0.4	0.9	0.71	0.38	0.74	0.53	0.18	0.53	0.86	1.78	0.71	0.91	0.2	0.53	0.2	0.54	0.18	0.53	0
MYCTH_2311289	0	67.69	68.17	66.15	53.69	45.54	60.35	49.14	40.53	65.7	63.79	57.75	66.94	64.32	77.53	58.96	66.78	61.12	70.35	55.87	53.86
MYCTH_2311633	Prefoldin	70.86	75.39	71.38	60.39	52.84	59.33	58.16	58.88	72.37	67.41	53.17	64.76	79.16	88.27	69.18	68.1	72.73	64.35	65.56	53.95
MYCTH_2312349	0	0.05	0	0.05	0.11	0.05	0.11	0.11	0.11	0.32	0	0.05	0.11	0.16	0.11	0.16	0.17	0.05	0.05	0	0.05
MYCTH_2116734	Fungal transcriptional regulatory protein, N-terminal	10.36	8.77	8.76	8.62	13.67	12.9	22.91	24.17	12.9	13.34	6.56	7.73	12.84	13.73	9.92	9.22	11.45	12.33	11.54	12.98
MYCTH_2132689	NOT2/NOT3/NOT5	52.05	57.36	58.39	54.98	35.2	36.53	44.71	42.04	61.87	60.61	55.69	58.32	56.86	57.91	49.39	50.06	56.19	58.02	56.84	51.29
MYCTH_2295704	Hypothetical protein	6.32	8.35	11.03	8.1	7.33	7.15	9.62	7.97	6.98	6.74	7.53	10.55	7.71	10.97	8.2	9.66	6.98	8.87	10.24	9.25
MYCTH_54141	Pyruvate kinase, beta-barrel-like	0	0	0.25	0.13	0.13	0.13	0.25	0.38	0.25	0.25	0.38	0	0.13	0	0	0.41	0.13	0.13	0.13	0.25
MYCTH_2307236	Malate/L-lactate dehydrogenase	7.83	6.98	8.09	7.26	4.11	5.26	4.93	4.43	4.08	5.38	5.24	7.01	4.63	5.6	6.84	7.89	4.02	4.5	4.63	5.34
MYCTH_2311417	0	0.19	0.19	0.37	0.65	0.09	0.37	0.28	0.19	0.73	0.36	0.55	0.64	0.37	0.19	0.18	0.2	0.28	0.19	0.83	0.46
MYCTH_2298116	0	13.87	13.85	16.98	16.26	9.01	7.57	17.81	15.01	14.48	15.93	15.28	16.5	15.06	14.37	15.8	16.26	15.49	14.26	15.07	16.23
MYCTH_2306477	Conserved hypothetical protein CHP00091	20.43	22.81	22.61	17.75	10.22	10.44	17.46	12.82	22.36	19.1	18.68	22.93	19.94	24.51	19.33	18.94	16.05	18.81	21.89	16.77
MYCTH_2303648	RNA recognition motif, RNP-1	12.01	13.81	14.16	14.31	5.72	5.08	11.24	11.2	24.28	16.48	15.34	15.46	14.25	12.45	10.71	12.32	14.2	14.9	13.26	11.81
MYCTH_105405	Ribosomal protein L37e	651.35	918.86	463.4	550.88	519.94	569.01	546.76	496.95	900.54	742.1	714.45	640.9	698.72	755.07	602.28	615.57	707.45	733.94	434.66	349.64
MYCTH_2298281	SET	23.69	23.59	23.66	24.9	18.34	14.61	23.71	22.16	21.88	23.67	23.24	22.96	26.23	22.06	23.63	26.01	23.66	21.79	22.85	24.05
MYCTH_2307566	Protein kinase-like	4.9	4.82	8.69	8.56	6.63	8.57	7.14	6.44	4.34	5.8	5.23	5.89	6.06	7.81	6.75	8.06	5.81	6.11	6.32	7.96
MYCTH_2105956	0	0	0	0.18	0.43	0.44	0.18	0.52	0.44	0.17	0.17	0.17	0.09	0	0.27	0.52	0.56	0.09	0.09	0.35	0.17
MYCTH_2310096	Mitochondrial import inner membrane translocase, subunit Tim21	85.17	98.9	83.11	75.8	46.06	54.25	62.58	64.43	99.33	91.62	82.44	96.01	92.36	102.65	81.87	78.83	84.42	94.91	84.8	76.69
MYCTH_2295743	0	0.31	0	0.17	0	0.32	0.19	0.17	0.19	0	0.46	0.5	0	0	0.33	0.63	0	0.5	0.17	0.17	0.16
MYCTH_2305741	Dihydroxy-acid and 6-phosphogluconate dehydratase	3.96	5.52	1.93	2.51	2.8	4.61	4.47	8.7	2.13	3.85	2.95	4	4.58	5.51	3.4	3.41	2.82	2.02	3.83	4.47
MYCTH_2308847	0	9.67	11.61	14.51	13.15	10.08	11.99	13.94	12.12	7.41	8.15	8.86	11.69	8.8	11.17	15.76	15.06	7.29	7.45	12.73	10.91
MYCTH_2296469	Zinc finger, LIM-type	26.99	25.58	21.26	19.58	27.93	32.34	15.87	15.71	27.16	33.27	19.95	21.63	31.29	30.82	21.4	20.58	34.11	29.59	19.88	23.47
MYCTH_2298263	Armadillo-type fold	33.05	38.03	33.46	34.04	16.89	14.68	26.64	21.12	48.16	37	33.5	31.39	35.98	34.73	22.9	22.26	33.05	32.58	27.48	26.52
MYCTH_2302025	0	19.17	19.43	19.61	16.51	13.37	14.4	18.63	17.66	22.86	18.23	19.42	19.51	20.13	19.61	20.07	24.41	17.52	18.06	15.51	15.09
MYCTH_2298883	Lipocalin	17.57	19.85	21.25	16.7	6.33	8.18	11.6	10.74	16.01	15.84	17.33	19.01	16.84	19.02	18.13	16.38	15.96	16.6	12.81	13.68
MYCTH_2111528	Protein synthesis factor, GTP-binding	27.92	26.75	23.82	24.45	20.27	20.37	19.81	18.24	22.02	26.49	21.2	21.7	23.61	20.58	17.56	18.32	22.85	24.16	23.74	20.59
MYCTH_2303155	Hypothetical protein	3.94	2.99	4.09	1.88	4.54	4.53	3.18	3.89	1.17	0.85	2.7	1.84	3.66	2.57	5.08	3.51	2.57	2.41	3	2.69
MYCTH_2122605	Aminotransferase, class IV	37.95	37.33	31.15	28.31	23.87	25.06	19.32	23.24	57.79	49.34	30.04	32.94	47.36	41.19	26.87	21.61	47.78	39.59	37.85	42.94
MYCTH_52645	Phosphatidic acid phosphatase type 2/haloperoxidase	44.17	54.62	50.76	44.92	36.75	37.16	40.53	38.34	45.89	50.39	45.36	52.7	48.9	53.36	51.14	48.94	46.94	52.2	47.14	44.04
MYCTH_2293959	Ras GTPase	109.43	100.73	111.09	107.94	126.35	128.46	95.61	94.26	92.71	119.13	107.34	124.46	105.49	101.83	118.37	114.48	103.01	110.65	114.58	116.38
MYCTH_2087375	Protein of unknown function DUF1479	6.76	8.23	8	8.18	6.09	6.55	8.27	8.08	7.96	8.02	7.32	7.64	7.12	6.68	8.1	7.28	6.42	6.76	6.99	6.66
MYCTH_2301246	0	147.25	134.1	164.06	164.43	214.55	244.75	160.38	152.2	105.85	134.51	150.18	157.73	129.95	128.85	193.83	193.6	119.41	126.71	203.04	180.66
MYCTH_2297826	0	38.13	45.66	43.72	47.26	38.82	44.56	50.72	55.04	42.02	44.56	44.51	44.98	40.74	47.42	56.59	48.45	37.07	42.12	48.54	44.1
MYCTH_97859	Hypothetical protein	82.46	108.32	76.44	68.77	95	94.59	61.81	61.65	60.69	72.58	58.41	72.48	88.35	98.35	76.48	74.36	77.19	86.96	74.75	94.68
MYCTH_2301669	ABC transporter, transmembrane region, type 1	3.15	4.67	4.78	4.71	2.95	2.64	3.06	2.47	3.31	4.4	4.1	4.11	6.02	5.71	3.18	3.75	4.7	5.56	2.72	3.51
MYCTH_2307371	0	0	0	0.47	0	0	0	0	0	0	0.45	0	0	0	0	0	0	0	0	0.46	0.46
MYCTH_2051955	Hypothetical protein	0	0.32	0	0.27	0	0	0.27	0	0	0	0	0	0	0	0	0	0	0	0.27	0
MYCTH_2070971	Protein of unknown function DUF814	50.97	61.67	42.55	39.27	33.81	38.07	50.3	51.53	47.93	42.68	43.35	48.55	52.41	54.34	44.99	49.03	44.92	47	41.03	40.6
MYCTH_2301499	2-oxo acid dehydrogenase, lipoyl-binding site	409.66	459.34	448.43	393.89	280.1	301.82	336.92	329.18	341.2	318.25	480.37	490.72	330.29	370.45	442.61	466.92	323.38	356.9	411.23	412.28
MYCTH_2300709	Actin-binding FH2	13.73	12.35	17.38	16.88	8.78	6.86	18.89	17.85	18.13	14.92	15.35	14.56	12.81	12.37	15.69	15.62	14.01	12.5	14.94	14.59
MYCTH_105128	Carbohydrate Esterase Family 3 protein	217.32	188.92	188.89	162.65	250.08	232.79	39.97	36.9	95.93	166.54	170.24	188.3	203.16	197.59	83.7	84.57	194.04	177.3	230.9	199.49
MYCTH_50523	NAD-dependent histone deacetylase, silent information regulator Sir2	17.1	17.79	19.13	16.83	9.89	9.7	18.01	16.03	15.91	17.13	15.62	17.76	17.75	19.09	17.87	17.76	17.6	17.74	16.63	19.41
MYCTH_110717	Nascent polypeptide-associated complex NAC	499.43	667.93	412.32	432.46	338.9	389.93	375.56	330.66	584.58	500.66	470.99	440.71	536.77	595.96	393.7	399.74	487.89	544.99	350.51	292.49
MYCTH_2307208	0	28.01	26.5	29.87	29.94	24.37	24.96	24.4	24.85	18.15	21.42	27.42	30.66	22.79	24.84	26.63	28.67	21.92	21.33	29.27	30.97
MYCTH_2061596	0	1.23	0	2.42	1.04	0.26	3.4	3.6	1.99	0	0	0.76	0	0	0	1.7	1.5	0.06	0	0.61	3.62
MYCTH_2307177	0	42.23	48.33	55.17	47.87	28.63	34.04	50.41	43.56	31.03	46.47	40.65	50.14	44.07	54.2	53.25	49.35	36.05	44	52.76	49.57
MYCTH_52496	Hypothetical protein	183.31	213.62	155.83	154.54	105.65	90.36	9.61	9.87	45.46	49	80.14	83.23	70.18	59.97	26.12	18.2	67.29	61.72	48.59	67.82
MYCTH_2295514	Isocitrate/isopropylmalate dehydrogenase	209.37	194.63	247.47	243.65	164.94	180.53	245.68	247.52	234.85	185.6	280.42	249.09	175.28	159.48	264.57	255.84	177	185.91	195.92	176.62
MYCTH_2306064	Glycosyltransferase Family 1 protein	5.28	6.75	9.86	8.19	8.05	8.11	9.2	7.63	6.73	7.05	6.78	7.32	5.67	5.45	9.67	8.18	5.46	5.07	6.11	6.13
MYCTH_2306767	0	33.89	44.79	43.75	40.8	45.32	39.73	46.71	42.44	30.52	31.25	28.27	32.86	34.78	37.14	43.94	45.82	30.98	35.09	32.87	30.44
MYCTH_2306512	Fungal transcriptional regulatory protein, N-terminal	36.52	39.39	44.14	39.93	26.37	27.24	40.37	34.89	39.11	34.62	31.82	35.86	44.2	41.85	39.58	37.92	39.19	37.99	36.39	34.85
MYCTH_2304858	Peptidase M28	0.32	0	0	0.34	0.11	0.07	0.34	0.64	0	0	0.1	0.11	0	0	0.24	0.13	0	0	0	0
MYCTH_2089588	0	260.75	257.62	216.47	195.28	227.7	139.22	107.15	105.93	172.12	255.48	165.99	157.49	267.7	266.12	132.18	134.84	244.03	240.38	189.27	217.44
MYCTH_2037019	Ubiquitin-conjugating enzyme, E2	87.03	103.83	124.89	132.03	100.63	77.95	139.68	142.41	74.81	78.54	106.3	106.61	86.15	92.52	159.8	155.58	77.98	86.1	106.02	120.97
MYCTH_2301374	0	61.46	63.04	62.69	59.14	54.18	57.49	54.29	52.33	60.8	61.06	48.67	53.22	64.16	66.05	53.74	53.89	62.68	64.9	56.42	49.18
MYCTH_2299178	Protein kinase, core	13.85	13.06	16.15	16.66	12.31	10.31	17.11	17.45	7.32	8.78	10.38	10.85	8.34	9	13.49	14	6.99	7.91	13.85	13.47
MYCTH_2122073	Ribosomal protein L18ae	643.44	979.93	439.53	546.18	468.93	531.59	488.43	481.77	992.6	768.75	856.22	700.69	685	670.47	604.62	604.15	744.51	809.71	411.6	370.57
MYCTH_2315383	HAD-superfamily hydrolase, subfamily IIA	126.03	76.32	73.67	74.97	107.67	156.2	64.01	70.08	211.35	108.73	71.08	76.54	74.46	63.49	79.07	76.69	104.07	85.19	58.74	55.14
MYCTH_2312639	Phosphoglycerate/bisphosphoglycerate mutase	31.51	32.53	37.19	32.16	49.99	50.64	21.51	23.72	66.61	77.56	133.74	144.7	25.88	26.39	40.5	41.11	23.38	26.8	47.07	48.21
MYCTH_2304457	0	13.04	21.42	18.25	14.5	11.78	15.66	9.04	8.72	17.24	19.7	11.61	17.36	17.92	18.58	14.37	16.81	12.57	18.13	15.18	14.04
MYCTH_2300736	0	0.27	0	0	0	0.16	0.21	0	0	0	0	0	0	0	0.16	0	0	0	0	1.36	0
MYCTH_2294309	MaoC-like dehydratase	22.89	24.24	26.87	19.88	9.08	11.35	10.93	12.28	21.69	19.73	15.7	18.05	28.83	26.39	15.75	16.45	23.41	21.11	14.58	14.5
MYCTH_2032939	0	0.15	0.08	0.37	0.51	0.07	0.15	0.37	0.22	0.07	0.14	0.29	0.51	0.29	0.08	0.51	0.56	0.07	0.15	0.29	0.58
MYCTH_2127031	0	5.42	5.36	7.81	7.08	3.46	3.03	8.4	6.98	5.55	5.5	6.07	7.57	5.06	5.15	6.4	6.67	4.85	4.96	6.12	6.22
MYCTH_2306029	Arginyl-tRNA synthetase, class Ic, core	92.23	101.59	81.64	83.77	50.62	57.13	57.7	56.91	110.16	88.14	79.59	77.01	100.67	100.87	63.24	61.03	93.52	91.75	62.68	64.18
MYCTH_2294367	Vps53-like, N-terminal	32.78	33.29	33.38	32.47	26.48	27.84	25.74	24.23	35	36.63	31.53	34.05	36.07	34.55	30.86	29.49	36.16	34.71	30.56	31.2
MYCTH_2112984	0	0	0	0.12	0	0	0	0	0	0.11	0	0.12	0	0	0.12	0	0.13	0	0	0	0
MYCTH_2294165	0	14.78	16.92	18.41	19.14	10.95	10.94	13	14.26	9.71	12.99	15.99	16.1	15.2	18.6	16.46	17.21	14.48	13.54	15.02	14.46
MYCTH_2312334	Helix-loop-helix DNA-binding	8.31	9.99	11.12	11.95	8.67	7.59	9.58	9.01	7.73	8.94	10.09	12.2	10.45	11.26	11.49	11.95	6.61	9.55	12.15	10.69
MYCTH_2308665	Stem cell self-renewal protein Piwi	2.12	1.74	2.49	1.8	2.52	3.1	3.24	3.31	1.66	1.6	1.52	1.94	1.32	1.92	2.62	2.49	1.04	1.67	1.91	1.6
MYCTH_2111026	0	0.1	0.59	0.66	0.28	0.95	0.8	1.26	1.08	0	0.2	0	0	0.26	0.33	0.41	0.05	0	0.91	0	0
MYCTH_103330	Peptidase M20	3.31	2.89	0.29	4.67	1.31	3.87	1.02	2.83	3.17	3.54	2.81	2.96	0.59	3.35	3.79	2.82	4.34	3.74	1.86	3.09
MYCTH_105286	0	116.13	111.36	131.51	136	103.99	84.99	151.61	185.43	121	114.18	128.56	128.1	102.95	108.2	134.26	137.35	108	101.86	123.14	150.21
MYCTH_2309412	NLI interacting factor	15.52	15.71	16.83	16.98	15.32	13.12	15.38	16.11	16.15	16.87	14.66	16.47	17.75	15.91	17.05	16.36	17	15.59	15.32	16.43
MYCTH_2299252	Vps52/Sac2	39.53	38.93	42.42	40.76	28.71	29.21	34.13	32.8	39.82	45.87	39.2	41.58	42.14	40.91	39.2	38.09	40.05	38.4	40.81	38.65
MYCTH_2295777	DNA mismatch repair protein MutS, C-terminal	18.44	19.55	21.68	18.98	11.83	10.43	21.23	18.08	20.11	20.99	18.68	19.64	20.29	19.85	17.82	18.81	16.79	17.28	21.73	22.18
MYCTH_2308138	Aminoglycoside phosphotransferase	23.34	25.34	25.55	24.81	17.48	17.73	24.9	21.13	10.44	14.96	28.21	27.98	12.92	22.55	25.43	25.19	13.22	16.13	25.66	22.2
MYCTH_2301421	Fructose-2,6-bisphosphatase	32.58	33.16	40.63	38.55	30.15	31.27	42.47	37.92	27.31	26.57	32.58	35.01	32.87	36.83	47.24	53.14	27.18	31.43	36.63	31.45
MYCTH_2311703	NAD-dependent epimerase/dehydratase	38.54	48.51	35.28	36.15	29.55	31.69	28.36	28.03	50.23	38.18	26.07	30.35	47.07	46.98	30.99	28.31	41.75	42.68	20.38	22
MYCTH_2306347	Phosphoglycerate mutase	5.84	6.44	5.03	4.46	2.28	4.66	6.91	6.15	7.88	6.46	3.06	3.91	6.56	6.09	5.96	4.89	7.01	5.05	3.31	3.64
MYCTH_2298921	Armadillo-type fold	1.79	8.54	5.27	2.3	0	0.03	3.5	0	0	0	3.22	4.29	6.25	9.53	0	0	0	2.04	3.91	1.14
MYCTH_2057540	Hypothetical protein	0.92	1.26	1.16	1.4	0.74	0.76	1.13	1.07	0.9	1.3	1.18	1.33	1.04	1.31	1.1	1.35	1.28	1.04	1.44	0.99
MYCTH_2297195	Nucleotidyltransferase	0.19	0	0.1	0.24	0	0	0.14	0.05	0.05	0	0.34	0.24	0.19	0.05	0.05	0	0	0.05	0.1	0.1
MYCTH_2300056	H3K56 histone acetylation protein, RTT109	18.07	22.66	18.54	16.84	11.19	12.73	14.96	12.19	18.05	17.65	15.92	19.31	19.4	21.09	18.45	19.06	17.27	18.22	16.7	15.52
MYCTH_2120525	Taurine catabolism dioxygenase TauD/TfdA	1.17	1.07	0.92	0.96	0.41	0.71	0.96	0.76	0.65	0.85	0.81	0.76	1.11	0.87	0.86	0.77	0.76	0.77	1.36	0.66
MYCTH_2089049	Staphylococcal nuclease (SNase-like)	40.87	36.5	42.7	35.29	27.73	25.86	39.21	39.19	19.61	27.94	42.1	42.17	27.89	29.08	42.91	41.83	27.98	30.11	43.21	47.16
MYCTH_2035701	Zinc finger, TFIIS-type	20.78	25.28	19.74	20.02	16.24	18.01	14.64	13.06	34.56	17.02	19.72	20.96	18.32	18.29	16.28	15.18	19.31	21.88	18.94	13.19
MYCTH_2120909	0	3.64	4.89	9.3	7.87	8.21	8.07	6.08	5.52	2.96	2.51	3.22	2.29	4.16	5.11	2.27	2	3.85	4.22	2.42	2.75
MYCTH_2310607	Flagellar motor protein MotA, conserved site	18.55	20.59	18.11	16.76	17.63	20.86	17.55	16.24	21.91	21.22	14.98	16.7	23.05	22.7	15.65	14.31	21.64	21.87	14.18	14.74
MYCTH_2302509	beta-glucosidase	6.94	7.3	7.07	7.96	9.16	10.06	11.33	12	4.97	5.48	5.23	5.59	6.69	8.24	8.31	8.83	5.7	6.55	4.52	5.67
MYCTH_98907	Zinc finger, C2H2-type	19.54	20.67	19.9	18.61	39.62	42.31	22.45	21.26	20.83	20.9	17.66	19.84	24.54	24.73	26.59	26.1	21.38	21.31	22.95	21.47
MYCTH_2302851	0	50.05	54.21	52.45	46.65	67.7	49.82	36.62	34.07	38.18	54.26	53.4	53.82	62.36	59.76	35.72	34.52	61.87	59.15	55.2	46
MYCTH_94523	0	294.85	254.58	341.14	310.76	318.17	373.06	297.71	228.45	284.2	331.6	349.87	366.11	190.24	210.06	334.78	326.11	277.86	274.06	441.5	344.11
MYCTH_2304728	0	207.8	235.38	214.08	208.43	145.65	161.93	207.22	186.51	177.53	182.51	193.04	197.03	178.24	185.48	217.81	186.41	169.81	177.96	175.48	164.9
MYCTH_2308852	NmrA-like	5.03	9.13	10.77	8.01	6.61	7.57	5.55	5.81	8.72	6.68	6.2	6.32	10.02	9.36	9.19	8.01	7.3	8.11	5.62	7.42
MYCTH_2305912	0	1.16	1.6	1.59	0.91	0.97	0.97	1.39	1.34	0.36	1.01	1.03	1.57	1.44	2.02	1.57	1.37	1.09	1.78	1.09	0.96
MYCTH_2116379	0	4.91	5.29	7.84	7.23	5.1	6	8.41	7.21	4.41	3.65	6.09	6.62	4.83	5.77	8.27	8.04	4.28	4.67	5.54	5.36
MYCTH_2054138	0	140.13	136.96	142.18	138.37	151.32	191.98	116.98	105.7	162	184.01	141.17	176.93	159.89	162.26	138.04	129.19	139.87	158.44	207.84	193.54
MYCTH_2063133	Laccase-like protein	1.64	1.17	1.32	2.21	0.77	0.46	0.72	2.25	1.01	1.35	1.62	1.33	1.44	1.11	0.53	1.01	1.09	1.51	0.93	1.83
MYCTH_2310676	AFG1-like ATPase	27.51	28.42	28.28	28.59	28.92	28.88	30.32	29.08	36.17	24.01	31.52	31.03	20.9	22.54	30.28	30.3	22.16	22.83	27.11	21.63
MYCTH_2312962	Ribosomal protein S7	583.42	852.38	383.77	406.83	350.95	429.57	333.07	290.19	794.08	668.67	561.72	513.85	635.71	709.54	395.39	377.44	599.56	680.76	298.81	252.13
MYCTH_2306456	Pleckstrin-like	394.13	447.61	403.87	417.21	823.08	690.28	648.98	638.78	474.09	485.51	473.75	405.66	420.8	423.09	522.7	503.92	451.69	455.34	392.98	408.6
MYCTH_2063555	Lipase, GDXG, active site	0.08	0.06	0.04	0.06	0	0.02	0.06	0.06	0	0.02	0.04	0	0.08	0.04	0.06	0.07	0.04	0.04	0.02	0.02
MYCTH_27099	0	1.6	2.99	1.6	1.49	2.52	3.11	1.56	1.8	1.41	1.15	1.14	1.2	1.93	2.21	2.16	1.96	1.76	2.73	1.34	1.78
MYCTH_2299605	0	32.1	23.43	20.61	28.22	44.83	39.16	22.64	19.64	54.58	55.61	37.31	44.32	28.55	23.3	18.98	20.02	30.73	29.09	40.46	33.7
MYCTH_2307314	Phospholipase C, phosphatidylinositol-specific , X region	17.58	15.38	14.74	15.65	13.63	13.54	21.98	18.92	12.3	14.85	13.94	13.82	15.53	17.58	15.18	12.88	12.43	15.29	16.87	16.09
MYCTH_2294705	Six-hairpin glycosidase-like	80.17	84.73	109.1	101.35	68.11	60.66	79.62	73.34	82.78	74.45	93.22	95.05	61.59	65.71	77.21	72.35	64.04	65.52	104.46	101.45
MYCTH_2299123	0	15.87	15.8	18.9	20.3	13.47	6.3	15.15	14.19	18.06	20.83	19.61	17.1	21.48	18.71	16.39	15.76	16.95	17.87	15.3	15.64
MYCTH_2140820	Aldehyde dehydrogenase, conserved site	4.81	5.87	8.38	4.41	0.95	0.95	1.54	1.81	9.39	3.65	10.03	13.02	7.02	6.61	4.31	3.79	5.54	5.23	1.97	3.44
MYCTH_65475	0	235.94	203.6	326.44	302.38	254.47	282.51	267.23	275.12	187.54	254.06	273.68	282.04	217.79	199.98	325.44	312.33	218.08	239.82	376.1	360.35
MYCTH_2300236	Gamma-glutamyl phosphate reductase GPR	11.44	10.93	12.69	12.1	6.88	7.66	8.57	9.47	19.06	14.89	9.85	10.48	14.33	13.79	8.45	8.44	13.96	13.16	9.78	8.91
MYCTH_2294817	ATPase, P-type, K/Mg/Cd/Cu/Zn/Na/Ca/Na/H-transporter	46.64	46.73	57.06	57.51	38.19	41.74	67.04	70.29	49.32	49.23	48.57	48.06	41.83	42.51	52.63	52.86	40.59	43.38	56.32	59.62
MYCTH_2311879	[NiFe]-hydrogenase/urease maturation factor, Ni(2+)-binding GTPase	119.87	123.32	235.6	226	127.4	138.47	189.45	188.39	140.89	141.69	156.53	169.78	128.33	135.09	226.62	230.31	123.93	129.18	107.46	127.71
MYCTH_2307634	ATPase, F0 complex, subunit A	22.9	23.54	22.71	19.55	16.83	15.09	17.34	15.81	29.87	24.06	18.69	20.93	24.88	24.73	17.44	17.41	25.61	24.5	17.64	18.39
MYCTH_2304479	0	52.93	46.37	58.41	64.39	47.84	43.87	96.4	91.85	77.85	41.08	58.02	46.71	41.69	35.77	63.18	65.75	45.52	40.6	60.73	48.34
MYCTH_2294347	alpha-mannosidase	5.86	6.07	10.31	8.71	4.11	4.54	7.37	7.19	6.29	6.42	9.58	11.51	5.75	5.58	9.54	9.66	6.18	5.8	8.12	9.13
MYCTH_2313216	0	34.72	36.24	42.08	38.29	30.06	32.95	42.38	39.37	26.2	28.87	28.3	36.87	32.69	36.49	46.72	50.62	26.49	29.92	34.77	37.2
MYCTH_2311259	Major facilitator superfamily	0.71	0.73	1.01	0.79	0.31	0.58	0.69	0.74	0.88	0.67	1.22	0.92	0.91	1.07	0.89	0.71	0.93	0.93	0.89	1.05
MYCTH_2095260	AAA ATPase, conserved site	98.25	96.25	99.46	94.06	68.71	77.03	78.19	81.04	88.19	96.08	95.11	101.64	94.08	93.56	91.53	85.1	88.42	92.5	86.63	83.6
MYCTH_2308849	0	6.03	9.95	5.7	6.22	6.2	5.14	6.75	5.86	11.45	7.36	5.96	5.85	7.55	7.74	5.54	6.15	8.99	8.12	4.09	3.56
MYCTH_2300384	Pentatricopeptide repeat	39.44	38.11	44.86	44.62	25.5	23.7	45.3	45.86	42.36	38.51	39.82	42.15	37.57	37.58	44.08	46.93	37.51	34.53	43.17	36.66
MYCTH_59445	Mitochondrial distribution and morphology protein family 31/32, fungi	31.25	32.46	38.13	31.75	36.17	39.11	29.65	28.16	38.56	34.97	32.31	34.79	31.99	32.37	37.91	37.88	32.39	33.05	35.88	34.22
MYCTH_2112712	TPP-binding enzymes, conserved site	0.19	0.19	0.42	0.32	0.24	0.22	0.37	0.4	0.34	0.44	0.34	0.27	0.31	0.34	0.42	0.24	0.25	0.25	0.32	0.29
MYCTH_2308304	AAA ATPase, conserved site	82.39	86.71	88.12	83.23	46.69	45.08	86.3	78.74	69.36	79.71	92.12	104.92	83.47	85.17	96.68	95.71	79.19	89.23	90.29	95.02
MYCTH_2304300	WSTF/Acf1/Cbp146	12.52	12.29	15.9	16.52	8.85	7.02	21.09	18.85	15.59	13.12	12.97	11.73	13.76	12.27	15.51	15.27	12.72	11.58	13.63	13.73
MYCTH_2049580	0	15.72	21.6	23.58	11.97	16.71	15.79	19.49	13.66	22.44	21.12	15.72	19.5	16.54	19.48	21.44	23.86	18.73	18.33	21.91	19.5
MYCTH_2308392	Tannase and feruloyl esterase	0.45	0.46	0.3	0.15	0.38	0.67	0.52	0	0.36	0.58	0.15	0.07	0.37	0.98	0.15	0	0.45	0.53	0.22	0.07
MYCTH_2305625	Glucose/ribitol dehydrogenase	2.1	2.11	2.73	1.89	0.94	1.07	2.15	1.34	1.05	1.81	3.69	5.56	1.87	1.76	1.33	1.3	1.51	1.91	2.82	3.16
MYCTH_2084695	0	1043.33	474.43	673.71	1142.11	1777.11	802.46	1195.89	1442.84	882.19	425.62	1028.29	511.27	685.35	409.2	513.08	477.95	861.63	523.76	778.13	1088.15
MYCTH_2308841	Cellular retinaldehyde-binding/triple function, C-terminal	191.63	203.61	219.52	219.93	257.33	250.84	261.19	241.17	110.32	150.16	161.76	175.78	170.51	190.47	236.93	232.31	160.34	157.91	206.5	201.16
MYCTH_2302811	Short-chain dehydrogenase/reductase SDR	32.5	37.19	38.77	37.61	27.13	29.46	29.41	30.9	28.22	29.61	22.49	30.06	34.61	36.67	34.6	35.26	29.09	29.97	25.66	28.67
MYCTH_2295512	Methyltransferase type 11	13.46	11.67	12.03	12.89	5.16	5.09	12.14	9.22	23.08	17.65	13.92	12.78	12.03	13.19	9.49	9.33	11.88	11.24	9.54	10.33
MYCTH_2299001	Lupus La protein	107.4	121.76	113.06	112.7	69.59	72.38	112.29	115.04	143.69	99.86	111.45	114.5	111.74	104.7	101.54	106.8	103.13	106.6	90.31	92.53
MYCTH_2299034	Ribonuclease III	6.02	6.05	5.81	5.55	7	6.37	5.79	5.59	6.21	5.01	6.27	5.62	5.8	5.88	4.89	4.7	6.26	5.86	5.78	6.56
MYCTH_95413	0	1.35	0.46	1.1	2.08	0.45	1.55	1.2	0.99	1.61	1.18	1.31	1.63	1.1	0.46	1.42	0.83	0.77	1.22	1.41	1.3
MYCTH_2309213	Cytochrome b5	58.19	64.29	59.94	61.74	63.97	59.3	75.13	64.76	54.01	64.12	50.83	53.52	55.95	64.2	64.89	69.58	53.43	61.18	61.12	57.12
MYCTH_2294472	Pex, N-terminal	28.75	31.44	31.33	25	18.68	22.47	20.96	20.92	28.65	35.13	25.46	31.28	31.22	34.47	30.71	29.7	30.37	34.03	27.97	23.52
MYCTH_2298734	0	26.74	24.4	31.04	28.23	24.13	23.65	28.86	26.27	20.89	27.4	26.18	29.64	25.71	26.74	29.85	28.31	24.17	24.21	32.41	31.24
MYCTH_2299676	Ribose 5-phosphate isomerase	63.19	63.89	59.37	55.62	38.25	47.53	75.13	70.56	32.06	43.27	66.89	71.97	45.71	53.2	63.9	58.3	38.36	40.84	78.99	62.16
MYCTH_2295731	0	10.27	11.55	11.78	10.65	9.51	9.48	10.9	10.86	10.11	9.89	10.14	10.44	12.07	10.97	10.79	11.04	10.61	9.43	8.77	10.71
MYCTH_2300032	Hypothetical protein	3.24	4.07	3.72	2.1	1.76	3.01	1.81	1.56	2.87	2.41	3.63	3.62	3.11	4.54	2.37	2.15	3.53	2.87	2.67	2.46
BGI_novel_G000024	#N/A	3.96	4.08	3.29	2.76	4.67	5.62	3.61	3.28	5.35	4.47	3.83	3.71	6.41	4.39	3.28	4.01	6.81	5.1	3.82	3.96
MYCTH_2295068	0	128.44	121.63	128.13	124.82	100.13	102.31	97.91	100.19	123.89	134.07	113.71	124.03	114.54	118.15	89.1	83.64	112.89	125.31	128.82	125.41
MYCTH_2309802	0	31.13	28.44	33.44	33.6	25.34	18.33	38.74	33.43	30.14	27.91	28.53	28.05	30.4	27.47	29.06	28.14	31.24	25.98	29.12	29.49
MYCTH_2312450	DSBA oxidoreductase	48.55	41.82	57.54	43.9	29.69	33.7	23.06	22.94	38.46	44.09	40.05	48.49	46.25	48.24	34.05	32.83	43.76	41.18	52.17	58.87
MYCTH_2298732	PAXNEB	29.76	35.7	29.82	25.04	14.62	17.96	22.98	22.96	25.96	27.4	25.68	29.69	36.73	37.82	24.14	24.24	26.25	30	21.81	22.68
MYCTH_99814	Major facilitator superfamily MFS-1	43.16	50.03	52.75	52.95	25.77	23.28	31.26	29.24	26.65	31.05	41.01	47.76	41.92	42.02	55.84	55.55	34.46	36.13	30.81	37.55
MYCTH_2309152	WD40 repeat	16.94	17.17	18.61	16.73	14.64	16.21	21.46	19.35	15.14	14.49	16.96	17.61	16.31	20.51	20.32	19.88	13.13	14.63	18.02	16.83
MYCTH_2310277	BTB/POZ fold	6.88	8.19	10.82	9.76	6.2	6.51	6.4	5.72	9.64	10.67	8.23	11.03	10.11	10.39	11.14	10.91	9.26	8.09	7.76	10.78
MYCTH_2310160	0	4.91	5.73	6.26	5.49	6.96	8.12	5.48	5.45	3.55	4.74	4.27	4.88	5.52	6.28	6.3	7.09	4.66	5.84	4.92	5.02
MYCTH_2307934	Mannitol dehydrogenase, core	33.45	31.61	30.8	28.16	24.59	22.82	21.47	19.11	24.13	29.62	29.68	29.69	31.09	33.31	29.17	27.09	28.67	28.14	29.42	27.22
MYCTH_2295930	Inosine/uridine-preferring nucleoside hydrolase	47.84	48.6	61.23	46.04	26.1	26.36	35.95	34.6	57.68	51.24	69.7	69.6	55.03	56.57	43.34	40.78	52.49	55.31	42.86	40.26
MYCTH_2302779	GPCR, rhodopsin-like	8.08	7.44	4.76	7.47	9.97	6.36	6.35	8.49	5.75	7.63	3	1.51	7.15	6.89	4.57	3.02	9.48	8.16	1.59	4.77
MYCTH_2303089	glycogen debranching enzyme	1.05	1.27	1.19	0.98	0.4	0.77	0.88	0.61	0.76	0.79	0.76	0.83	1.11	1.35	0.48	0.73	1.11	0.94	0.7	0.63
MYCTH_2299428	0	8.61	10.49	12.47	10.6	9.99	8.6	11.13	9.52	9.3	10.64	9.37	9.88	9.94	10.61	9.71	10.8	8.94	9.96	9.79	9.89
MYCTH_122939	NAD(P)-binding	64.27	73.96	72.32	72.87	47.85	55.05	62.89	56.57	82.72	90.4	77.09	76.69	68.62	68.62	69.6	69.27	70.92	76.79	72.88	68.99
MYCTH_2305715	0	4.58	6.92	5.17	3.51	1.79	2.23	3.06	2.13	2.51	2.95	3.67	3.11	3.93	4.28	2.5	2.95	3.52	3.61	2.33	2.66
MYCTH_2116523	Autophagy protein 5	63.3	61.74	95.03	76.52	58.11	55.38	69.67	66.72	38.59	46.04	62.88	64.75	56.51	59.77	58.81	68.63	45.74	49.26	50.72	60.16
MYCTH_2311550	WD40 repeat	44.97	51.54	54.72	45.92	31.19	37.13	46.23	40.12	35.86	52	44.81	53.23	48.3	55.9	47.35	47.74	41.31	51.54	63.74	54.48
MYCTH_2295989	Calcium-binding EF-hand	1764.16	1670.67	1612.22	1674.09	1369.78	1444.89	1276.57	1222.06	1076.98	1123.18	1137.52	1253.4	1290.65	1360.92	1165.26	1082.79	1149.23	1231.51	1416.17	1393.28
MYCTH_2307284	Methyltransferase type 12	3.31	5.59	5.41	4.74	2.87	3.44	3.19	4.36	2.05	2.19	5.55	5.07	3.22	3.74	5.5	6.14	2.71	3.02	3.31	4.11
MYCTH_2299613	Helicase, superfamily 1 and 2, ATP-binding	10.82	13.45	14.68	15.3	9.71	8.97	10.64	8.69	10.5	10.99	12.57	11.57	13.07	12.29	10.74	11.55	11.44	11.41	10.7	12.99
MYCTH_2303108	Hypothetical protein	3.92	11.38	2.91	12.32	2.37	2.7	2.34	1.89	13.68	10.47	3.64	3.46	10.17	13.18	8.45	9.75	13.3	13.03	1.38	1.79
MYCTH_2304497	3'-5' exonuclease	4.92	4	6.31	4.83	3.3	4.17	5.62	5.06	3.73	4.92	5.43	6.43	4.34	4.39	6.33	6.27	4.45	5.31	6.13	6.04
MYCTH_2295905	0	3.63	4.55	3.83	6.3	4.61	6.6	7.22	6.23	3.47	5.28	5.12	7.23	2.58	3.17	7.06	7.75	3.03	3.9	9.16	5.63
MYCTH_86355	RNAse P, Rpr2/Rpp21 subunit	14.34	18.96	16.15	13.6	12.59	13.6	13.26	10.05	15.69	16.51	13.92	17.17	17.13	18.03	16.7	15.27	12.76	15.21	12.5	11.94
MYCTH_2308916	0	30.96	36.06	27.99	26.94	14.65	13.9	20.07	20.49	30.5	34.18	25.53	25.45	40.92	43.04	20.34	21.6	36.48	35.23	19.74	21.25
MYCTH_2304554	Regulator of chromosome condensation, RCC1	11.6	10.92	11.25	8.97	6.21	6.15	9.52	7.04	10.78	8.48	16.38	16.38	10.07	9.93	9.78	9.54	9.51	9.69	12.29	8.88
MYCTH_2306018	0	29.49	33.44	37.47	36.03	17.63	23.85	26.43	23.8	22.63	26.42	34.42	32.39	26.19	28.09	40.3	33.65	23.64	30.8	37.91	43.02
MYCTH_2306494	0	0	0.1	0.1	0.1	0.1	0.2	0.2	0	0.2	0.29	0	0	0	0	0	0	0	0.1	0.1	0
MYCTH_2310645	Short-chain dehydrogenase/reductase SDR	143.12	152.87	158.71	141.59	89.51	95.32	85.3	79.71	167.38	164.5	135.96	136.93	147.59	159.29	121.59	124.42	154.08	154.68	164.43	159.99
MYCTH_2315602	Ribosomal protein L7Ae	470.03	656.69	271.14	336.84	311.53	346.67	288.12	262.79	725.07	517.55	460.35	380.97	479.09	501.92	311.69	324.17	515.31	549.66	205.22	168.93
MYCTH_2117988	Peptidase C50, separase	2.66	2.7	2.82	2.9	2.43	1.64	2.12	2.15	2.43	3	2.43	2.65	3.09	2.73	3.11	2.93	3.54	2.86	2.21	3.24
MYCTH_2313891	Ribosomal protein S27e	724.84	930.88	523.71	584.28	474.76	572.13	461.67	438.83	1026.26	801.14	691.6	658.53	831.97	826.74	554.96	542.82	784.66	812.88	440.86	416.67
MYCTH_2296057	Protein of unknown function DUF1765	17.3	17.68	18.06	16.09	34.88	28.7	37.4	29.92	29.66	31.6	19.89	17.43	27.65	25.73	41.35	39.41	30.91	27.78	17.61	18.8
MYCTH_2306711	Bacterial transferase hexapeptide repeat	5.69	7.97	8.28	6.63	5.69	7.59	4.25	4.05	4.94	5.16	6.34	7.82	5.03	6.77	11.13	8.81	5.21	7.23	6.82	5.8
MYCTH_2304915	Zinc finger, RING-type	63.11	68.5	80.87	73.74	58.45	47.11	82.6	82.23	67.17	67.58	69.17	76.69	63.92	62.89	77.36	80.28	57.2	62.2	74.51	74.99
MYCTH_2069736	Alcohol dehydrogenase GroES-like	0	0.69	0.29	0.29	0.33	0	0	0	0	0	0	0	0	0	0.29	0.31	0.58	0	0	0
MYCTH_2308691	LETM1-like	33.17	34.78	32.8	30.58	26.53	30.91	29.66	32.8	36.65	36.63	28	31.79	35.17	34.92	33.96	33.9	37.59	36.04	28.7	28.24
MYCTH_2120504	Cytochrome P450, E-class, group I	0	0	0	0	0	0	0	0	0	0	0	0	0.08	0.04	0	0	0	0	0	0
MYCTH_2112431	0	1.28	1.71	0.87	0.52	0.74	1.24	0.17	0.52	0.51	0.34	2.05	0.68	0.35	1.69	1.2	0.75	0.87	0.53	0.51	1.87
MYCTH_82505	Mandelate racemase/muconate lactonizing enzyme	33.69	35.79	38.57	41.66	19.66	21.95	30.38	32.86	31.66	33.14	32.38	37.22	39.77	40.1	34.2	31.73	36.1	34.43	27.29	28.11
MYCTH_2303701	Hemopexin	0.2	0.07	0.07	0	0	0.07	0	0.13	0	0.13	0	0.07	0.07	0.33	0	0.07	0	0.07	0	0.07
MYCTH_2311677	Glycosyltransferase Family 1 protein	14.01	13.53	15.88	17.67	9.63	8.8	18.64	15.12	13.14	14.72	16.47	17.86	13.58	14.29	16.42	16.43	13.26	13.43	16.73	16.96
MYCTH_2125279	AIG2-like	13.88	13.58	32.64	25.71	15.01	15.32	22.15	23.51	16.54	12.53	30.55	26.7	15.4	14.65	30.17	29.45	13.35	15.1	19.19	18.84
MYCTH_2109943	0	0.45	0.15	0.22	0.15	0.45	0.44	0.37	0.07	0.22	0.22	0.15	0	0.37	0.23	0.15	0.16	0.3	0.15	0.15	0.22
MYCTH_2125843	GCN5-related N-acetyltransferase	7.61	12.06	8.72	8.84	6.87	6.04	11.46	8.87	7.4	7.3	9.55	10.16	8.13	10.28	10.55	11.11	6.57	8.55	8.61	7.59
MYCTH_2303280	0	31.58	31.5	31.64	31.07	29.1	29.06	53.84	40.62	15.43	24.57	34.46	34.13	25.04	29.07	40	40.92	22.86	23.66	41.1	37.05
MYCTH_2305371	Ankyrin	34.82	35.67	40.69	35.29	25.54	23.99	33.86	28.19	36.67	41.75	39.52	40.52	33.2	33.05	37.41	37.25	33.75	35.05	39.67	37.63
MYCTH_2306283	UbiE/COQ5 methyltransferase	81.82	73.78	97.31	102.93	74.23	73.44	145.82	127.84	50.72	53.52	98.54	89.97	49.79	52.58	133.13	135.71	52.55	56.38	119.4	96.27
MYCTH_2135067	Ribosomal protein S2	245.73	191.34	290.37	335.5	267.62	220.2	301.78	311.88	176.75	142.37	307.73	246.48	134.81	126.82	261.56	241.9	156.23	138.24	290.14	282.99
MYCTH_2311736	Short-chain dehydrogenase/reductase SDR	13.78	13.68	16.27	12.68	7.16	9.17	12.68	10.1	13.3	15.35	14.12	17.55	14.57	13.73	13.79	14.35	12.48	15.57	15.29	14.59
MYCTH_2307354	Carbohydrate-Binding Module Family 48 protein	114.69	114.07	113.01	112.6	118.97	114.22	88	85.84	109.96	131.16	100.79	100.81	134.59	132.29	103.58	107.23	129.69	122.74	90.87	98.96
MYCTH_75197	0	82.11	85.27	82.81	86.98	71.85	74.37	96.62	84.88	90.74	78.86	86.84	86.12	69.69	71.59	97.36	99.5	72.14	71.52	86.37	75.1
MYCTH_2124224	0	4.05	4.2	6.31	6.08	2.97	3.24	6.2	6.29	2.95	4.35	5.74	5.67	3.9	4.08	5.16	5.23	4.63	4.2	7.14	5.71
MYCTH_2305433	Mitochondrial carrier protein	12.94	8.79	23.13	20.28	4.86	13.7	13.81	22.26	10.52	12.29	7.42	9.79	13.51	10.09	16.9	14.69	12.68	10	8.14	8.53
MYCTH_2112164	0	0	0	0	0.18	0	0	0	0.18	0	0.09	0	0	0	0	0	0	0	0	0.09	0
MYCTH_2304673	0	52.73	54.01	61.17	56.11	53.1	50.96	61.18	58.69	43.78	50.73	51.49	56.46	61.87	63.43	55.76	56.53	57.22	56.5	55.26	56.6
MYCTH_102172	Lipocalin	1.87	1.58	2.03	2.44	1.23	1.06	1.86	1.31	2	2.44	2.03	2.02	2.08	1.78	1.67	1.97	1.58	1.99	1.26	1.91
MYCTH_2300802	0	128.84	137.5	127.96	122.74	93.8	87.8	103.04	99.45	108.91	114.86	124.52	131.06	121.18	130.55	127.32	120.3	111.05	124.62	116.72	110.85
MYCTH_2070700	Cytochrome P450	0.5	0.5	1.06	1.3	0.35	0.75	0.65	0.8	0.93	0.69	1	0.7	0.84	0.85	1.14	0.97	1.35	0.86	0.75	0.94
MYCTH_2313036	Heterokaryon incompatibility	2.62	2.6	2.57	2.24	1.82	1.83	2.05	1.67	2.05	2.44	2.18	2.26	2.96	2.61	2.17	1.93	2.01	2.11	1.74	1.82
MYCTH_48716	Alcohol dehydrogenase, zinc-binding	0	0	0	0	0	0	0	0	0	0	0	0	0	0.06	0.06	0	0	0	0	0
MYCTH_2308984	Hypothetical protein	4.21	4.94	6.79	4.73	3	2.59	5.21	3.47	4.48	4.98	7.3	8.35	4.97	5.49	5.48	5.73	4.13	5.12	4.46	5.04
MYCTH_2129702	0	0	0	0	0	0	0	0	0	0	0	0	0	0	0	0.21	0.23	0	0.21	0	0
MYCTH_2312238	Armadillo-type fold	73.29	76.6	94.1	93.43	62.87	62.97	64.13	61.97	88.82	86.01	75.18	87.99	101.69	95.49	72.21	74.49	88.69	88.39	75.3	79.66
MYCTH_2309929	ATP-grasp fold, RimK-type	30.26	27.28	29.75	32.38	20.54	17.31	35.79	36.32	35.38	33.59	31.96	32.68	31.26	30.24	28.69	28.94	32.69	30.46	30.2	30.92
MYCTH_2301633	Glycosyltransferase Family 32 protein	25.36	35.07	32.13	29.28	19.47	20.24	31.04	24.42	27.63	35.98	28.46	32.01	30.63	32.41	30.61	31.82	25.73	27.51	29.81	28.11
MYCTH_2299922	Fungal transcriptional regulatory protein, N-terminal	11.83	12.78	15.05	13.34	8.49	10.38	13.86	14.84	13.69	12.79	15.54	16.4	13.57	12.99	15.68	14.91	12.45	12.09	12.33	14.11
MYCTH_2294998	Pyruvate kinase, beta-barrel-like	35.08	43.44	39.79	32.68	15.5	16.72	26.83	24.34	33.78	39.96	36.16	39.65	47.15	52.57	32.05	33.04	39.25	45.07	30.07	31.83
MYCTH_2295432	Protein of unknown function DUF605	54.01	60.26	53.63	50.57	21.61	24.78	40.56	35.81	43.44	54.1	49.88	53.13	63.4	66.6	39.5	43.98	53.64	57	46.2	46.35
MYCTH_2295880	Peptidase M1, membrane alanine aminopeptidase, N-terminal	13.99	13.12	15.26	14.98	13.32	10.83	16.71	14.26	13.42	13.52	13.42	12.93	13.29	12.32	13.68	13.91	14.33	12.22	14.6	14.9
MYCTH_2043664	GPCR, family 2, secretin-like	0.12	0.25	0.95	0	0.25	0.48	0.12	0.12	0.23	0.23	0.59	0.59	0.36	0.75	0	0.26	0.48	0.48	0.12	0.23
MYCTH_2302937	Nicotianamine synthase	48.87	37.57	44.8	55.5	14.75	18.19	22.53	19.47	18.15	22.88	18.75	20.79	30.78	32.28	36.56	37.28	29.05	30.23	21.96	25.98
MYCTH_2304659	Snf7	61.73	72.98	71.17	60.19	97.02	104.23	49.23	46.11	50.67	51.48	66.67	80.7	57.27	65.26	85.15	79.98	49.68	59.62	67.96	63.86
MYCTH_40109	Phosphatidylinositol 3- and 4-kinase, catalytic	20.19	21.72	23.05	22.86	20.42	18.71	19.7	15.6	22.73	25.71	19.83	21.1	24.79	24.28	17.98	18.51	23.08	22.76	18.84	20.58
MYCTH_2305519	Protein kinase-like	10.61	14	16.77	12.84	7.58	10.11	14.61	13.16	10.98	12.99	12.42	14.98	11.66	13.56	16.69	15.92	10.18	12.69	14.85	14.69
MYCTH_2128552	Hypothetical protein	0.73	0.46	0.99	0.45	0.64	0.36	0.45	0.81	1.14	0.7	0.71	0.53	0.72	0.37	0.62	1.36	0.72	0.73	0.71	0.53
MYCTH_2064854	SANT, DNA-binding	2.02	3.66	1.51	1.21	3.78	4.14	0.59	1.49	3.25	0.87	0.59	1.18	1.27	1.07	0.3	0.66	0.61	1.84	0.89	1.18
MYCTH_2294426	Armadillo-type fold	13.09	14.15	13.73	14.06	6.58	5.15	10.53	10.1	17.25	13.1	11.72	10.89	14.12	12.96	10.13	10.29	14.15	12.72	8.89	11.58
MYCTH_2296160	Fibronectin, type III	31.97	35.07	41.24	34.28	21.22	19.85	35.01	30.5	33.88	37.95	32.99	36.53	33.49	35.54	35.24	35.24	32.19	31.66	37.83	32.65
MYCTH_2128884	0	0.38	0.77	0.75	0.3	0.53	0.22	0.52	0.15	0.66	0.51	0.22	0.59	0.3	0.46	0.74	0.89	0.38	0.45	0.82	0.74
MYCTH_2297639	CheY-like	24.87	23.39	28.9	27.04	17.73	11.99	31.51	31.44	23.22	24.87	21.09	20.49	26.34	25.01	24.11	23.46	26.21	23.63	23.42	23.26
MYCTH_2299448	Short-chain dehydrogenase/reductase SDR	0.96	1.07	1.55	0.8	0.69	1.06	0.53	0.43	0.99	0.68	0.69	1.06	0.63	0.54	0.74	0.52	0.53	0.59	0.74	0.74
MYCTH_2316346	Glutamine synthetase, beta-Grasp	462.32	405.37	339.65	367.57	382.72	352.21	481.13	499.47	567.04	334.52	369.22	324.18	382.47	345.27	409.5	397.68	382.46	353.32	244.19	258.86
MYCTH_2299099	S1, RNA binding	111.28	113.65	98.7	96.45	69.04	72.62	83.08	82.94	154.36	117.55	116.36	115.01	120.22	113.49	88.56	91.07	118.45	117.8	90.4	91.66
MYCTH_2118664	Major facilitator superfamily	0	0	0	0	0.05	0	0	0.1	0	0	0	0	0	0	0	0	0	0.05	0.05	0
MYCTH_2295088	Zinc finger, DPH-type	20.42	18.76	22.79	20.73	14.1	15.08	25.84	24.35	17.12	16.69	20.61	28.26	17.77	19.21	22.34	21.47	16.61	17.46	24.09	21.49
MYCTH_2297685	Phospholipase C/P1 nuclease, core	33.32	37.58	36.11	33.12	24.02	25.28	34.9	30.12	22.99	27.74	31.17	30.97	26.36	27.53	32.05	30.25	21.69	23.75	31.82	26.25
MYCTH_2312362	0	9.9	10.68	17.28	14.76	9.91	8.63	17	18.18	12.38	11.38	12.31	14.62	12.07	9.77	13.4	13.07	10.35	10.4	12.45	13.8
MYCTH_103611	Annexin	1.55	1.63	1.27	1.22	0.64	0.71	0.83	0.8	0.91	0.82	1.55	1.66	1.57	1.46	1.25	1.16	1.05	1.15	1.04	1.46
MYCTH_100519	Inositol polyphosphate related phosphatase	19.92	21.53	21.29	19.38	17.12	20.6	15.39	13.31	16.87	20.2	19.73	20.99	20.82	22.67	19.33	19.84	19.6	20.41	19.8	18.31
MYCTH_2078660	0	73.66	69.92	99.93	94.33	76.19	74.79	131.96	147.61	77.99	55.52	85.18	92.17	50.45	48.95	117.97	128.99	59.85	64.2	98.28	87.44
MYCTH_2301846	Oxidoreductase, C-terminal	31.02	45.81	43.41	42.48	28.26	35.19	35	30.92	54.33	40.79	52.62	36.89	39.56	47.78	47.01	45.26	37.62	45.66	19.91	21.97
MYCTH_108475	Major facilitator superfamily	9.03	11.99	9.63	8.29	6.35	7.69	9.3	7.69	10.81	9.89	7.25	8.73	12.06	12.94	9.33	9.98	8.7	10.77	5.95	6.76
MYCTH_2127139	Mitochondrial ribosomal protein L31, fungi, predicted	68.69	61.96	68.62	76.75	31.93	43.91	88.89	74.49	67.76	51.19	84.14	76.75	51.29	53.71	90.2	110.87	51.29	39.66	82.2	66.66
MYCTH_2294001	LETM1-like	13.3	14.38	13.62	10.01	8.36	11.15	12.93	11.25	15.87	17.74	11.22	12.63	16.66	16.6	12.24	11.59	15.42	15.62	12.58	11.83
MYCTH_92091	DM DNA-binding	0.97	0.78	0.72	1.07	1.29	1.25	0.93	0.8	1.1	0.68	0.99	0.92	0.85	0.86	0.82	0.99	1.06	0.87	0.72	1.04
MYCTH_2296585	ATP-binding region, ATPase-like	10.73	13.02	11.92	10.94	11.03	13.27	3.5	4.27	6.62	8.01	10.42	9.54	9.86	9.41	11.12	10.93	8.88	10.06	10.93	10.68
MYCTH_2054249	Shikimate kinase	43.48	38.66	44.32	36.74	24.75	23.2	19.24	23.32	43.24	60.26	50.19	62.35	58.02	52.39	57.56	56.06	56.15	50.11	50.72	56.1
MYCTH_2127454	0	15.2	17.75	18.86	14.46	11.67	14.59	15.47	13.21	22.2	18.22	15.68	18.44	17.51	17.48	17.12	16.8	15.58	16.25	18.21	16.53
MYCTH_2308822	0	2.04	2.11	4.36	2.38	1.32	2.14	2.36	2.8	2.19	2.05	1.81	2.49	1.99	1.49	3.48	3.95	1.83	1.56	2.36	4.71
MYCTH_2304628	0	33.19	37.47	35.17	33.16	22.45	26.13	29.1	26.8	29.37	32.11	38.09	38.42	33.66	36.81	34.41	34.01	31.02	32.57	29.26	29.44
MYCTH_2294589	RNA polymerases, N/8 Kd subunits	55.35	68.62	75.24	60.37	26.77	36.74	58.87	46.91	66.12	66.96	67.67	78.05	51.92	57.06	67.05	59.21	52.99	66.36	77.84	73.88
MYCTH_2310220	0	11.26	12	13.18	10.59	12.72	12.97	14.93	11.49	15.78	14.21	9.58	11.19	13.53	13.98	13.18	13.18	12.33	13.72	11.59	11.82
MYCTH_2118668	ATPase, F0 complex, subunit A	5.7	4.44	4.09	5.82	4.56	6.53	4.22	3.78	2.46	4.3	4.54	4.85	3.21	3.74	3.68	5.7	3.91	4.51	5.58	4.07
MYCTH_2312344	0	72.03	73.64	86.1	82.67	58.41	61.82	84.54	81.62	55.34	60.03	83	85.97	62.74	68.66	80.5	81.12	57.8	60.89	74.84	84.39
MYCTH_2120853	Erg28-like	40.22	49.95	38.34	35.43	20.31	22.52	30.6	25.82	33.75	43.04	34.54	42.75	44.99	43.18	35.83	37.92	34.52	44.08	36.01	29.2
MYCTH_2315290	Ribosomal protein L1	410.66	523.96	302.18	315.39	236.72	324.53	238.17	195.57	535.87	462.89	367.61	350.78	465.78	469.65	265.42	249.22	440.22	479.55	247.06	190.16
MYCTH_2309808	Cyclopropane-fatty-acyl-phospholipid synthase	3.97	5.86	3.91	3.19	2.96	3.87	4.11	2.89	5.86	5.11	3.15	4.46	6.19	7.01	3.82	4.78	5.77	5.59	3.96	3.09
MYCTH_2311790	WD40 repeat	3.44	4.07	5.17	4.54	1.45	1.38	2.78	3.17	3.03	3.92	3.84	4.72	4.38	3.66	3.45	3.83	3.81	2.92	3.81	4.14
MYCTH_2311518	ATPase, V0/A0 complex, 116-kDa subunit	100.7	97.85	110.46	100.05	79.33	78.05	89.86	81.02	94.24	104.31	94.9	99.13	95.87	99.19	86.92	84.27	100.05	95.39	99.54	97.99
MYCTH_2303407	Peptidase A1; aspartic protease	15.19	20.69	21.35	20.58	19	17.71	23.53	21.95	13.63	13.89	14.29	15.17	17.24	19.7	20.28	19.03	17.33	17.08	17.11	17.05
MYCTH_2305050	Fork head transcription factor	68.42	64.42	51.33	48.8	78.81	62.54	106.85	92.74	68.75	58.07	63.74	57.2	69.53	62.35	47.52	47.81	70.54	57.62	51.86	54.27
MYCTH_2311995	Zinc finger, C2H2-type	45.61	47.55	58.11	51.02	35.69	35.22	54.12	50.78	44.82	51.36	50.17	59.78	47.45	47.31	60.4	62.55	47.05	48.36	57.55	59.13
MYCTH_2125321	0	0	0	0	0.13	0.14	0.13	0	0	0	0	0	0	0	0	0	0	0	0	0	0.13
MYCTH_2314005	0	66.2	90.52	74.14	70.85	70.18	67.08	87.65	68.33	71	102.21	84.35	85.51	78.01	103.2	86.92	87.5	71.67	90.28	79.55	86.13
MYCTH_2126876	0	150.59	117.98	141.03	113.77	45.61	49.61	41.23	37.77	67.05	101.53	116.14	131.08	114.22	123.94	82.55	82.92	103.06	111.39	141.55	134.23
MYCTH_2309554	Amino acid permease-associated region	45.3	35.93	12.5	17.07	31.71	36.8	25.83	39.27	25.22	14.36	22.54	16.26	19.83	20.78	15.47	15.21	18.3	15.49	14.49	15.4
MYCTH_2315100	Serine/threonine-specific protein phosphatase and bis(5-nucleosyl)-tetraphosphatase	105.44	113.96	120.27	113.44	79.5	81.28	97.88	88.95	106.19	125.37	103.3	116.35	126.53	123.77	93.85	103.14	110.96	107.4	105.14	109.6
MYCTH_2311848	Peroxisome membrane anchor protein Pex14p, N-terminal	41.53	50.54	43.29	37.07	53.31	63.99	30.37	30.43	41.99	46.09	37	44.29	49.04	55.31	45.67	45.34	46.26	50.77	37.35	34.68
MYCTH_83111	Kinesin, motor region	5.08	6.04	5.78	5.39	5.03	5.4	4.69	4.08	5.56	4.92	5.34	6.64	5.47	5.51	6.21	6.6	5.37	6.16	4.64	4.96
MYCTH_2306928	NAD(P)-binding	19.54	23.68	14.94	13.36	7.37	9.28	9.94	9.42	25.76	21.82	17.62	14.45	18.64	21.74	10.88	8.77	18.64	19.64	11.14	11.59
MYCTH_2303933	Dihydrofolate reductase region	23.92	28.71	35.45	27.68	16.59	17.67	23.84	19.22	27.33	27.69	26.17	31.6	32.04	33.97	26.78	29.32	28.06	34.35	24.42	23.36
MYCTH_2301456	DNA-directed DNA polymerase, family B	31.13	31.86	28.56	28.74	22.77	24.71	19.8	19.82	31.07	28.25	21.3	21.66	30.11	28.68	23.72	25.81	29.47	29.32	20.32	24.16
MYCTH_74056	SWIRM	85.12	87.19	82.96	83.2	51.99	49.46	67.11	62.61	93.53	89.66	81.81	81.14	93.42	86.27	68.15	68.91	86.47	84.88	71.92	82.06
MYCTH_2296300	Haem peroxidase, plant/fungal/bacterial	48.87	43.22	60.62	57.36	79.84	75.73	61.92	51.99	33.91	47.48	64.7	61.04	42.65	41.35	66.37	66.56	46.74	41.9	66.54	70.54
MYCTH_2307431	Nucleic acid-binding, OB-fold-like	15.5	17.44	16.87	15.63	8.83	9.76	14.9	11.63	17.46	16.38	15.84	14.84	15.75	18.13	14.34	14.7	14.3	15.58	14.6	12.1
MYCTH_98410	Phosphoglycerate mutase	38.66	36.62	38.34	31.57	25.24	25.84	31.88	27.25	28.56	31.33	38.33	41.36	34.73	32.94	29.32	29.46	30.97	31.7	37.82	35.87
MYCTH_2299842	Ankyrin	2.63	3.71	3.67	2.88	3.88	4.82	4.59	3.38	1.82	2.49	2.33	3.35	3.76	3.84	4.79	3.19	2.48	2.57	2.46	2.46
MYCTH_2305086	Adenosine kinase	115.34	125.51	148.71	129.97	93	97.2	79.43	75.97	85.09	74.17	119.65	123.94	90.14	89.17	116.02	119.24	86.37	85.41	91.19	111.97
MYCTH_103867	Zinc finger, C6HC-type	0.74	1.17	1.31	1.02	0.65	0.75	0.85	0.99	1.07	1.58	0.9	0.79	1.2	1.32	0.94	1.2	1.06	1.15	1.01	0.79
MYCTH_52715	ABC transporter-like	2.63	2.37	2.58	2.71	1.71	1.42	1.95	1.93	1.85	2.11	2.57	2.67	2.32	2.3	2.53	2.87	2.39	1.92	2.4	2.91
MYCTH_2295025	Aromatic-ring hydroxylase	149.31	150.51	162.24	165.76	130.41	112.55	166.46	144.08	170.99	180.24	164.71	160.03	154.83	146.47	144.79	157.58	156.24	146.81	174.5	172.72
MYCTH_2294713	Zinc finger, FYVE-related	46.66	40.7	52.77	55	45.46	40.99	63.34	65.78	36.98	39.21	52.04	51.15	40.24	41.14	49.85	49.65	41.92	37.4	56.6	58.26
MYCTH_2310419	Glycosyltransferase Family 58 protein	8.28	9.54	8.15	6.76	4.85	5.69	6.47	3	4.7	14.48	9.43	10.1	10.02	10.71	6.38	6.66	8.32	9.66	12.18	9.66
MYCTH_2126754	Pre-mRNA processing factor 4 (PRP4) like	13.03	13.18	14.9	13.03	11.67	11.68	14.32	15.87	11.56	11.97	13.31	14.16	11.44	10.9	15.62	13.18	11.11	9.73	13.33	10.34
MYCTH_2294268	ABC transporter-like	23.75	28.98	30.22	26.06	18.23	19.35	16.04	14.09	20.72	29.28	25.15	25.81	37.54	34.59	19.75	18.14	30.82	29.18	21.89	21.45
MYCTH_2067168	0	24.38	29.76	36.05	31.22	19.97	19.07	20.51	18.53	13.22	12.74	14.21	14.79	32.05	36.82	39.51	43.41	30.49	37	31.18	29.22
MYCTH_2138041	Cyclic nucleotide-binding	122.02	110.67	103.18	101.13	71.3	80.18	127.18	121.47	80.05	89.4	93.41	105.19	112.92	115.59	102.2	106.65	103.34	105.85	101.4	101.68
MYCTH_2299976	Protein of unknown function UPF0187	6.21	8.8	7.56	8.29	7.57	6.41	11.94	11.29	7.61	6.98	5.91	5.73	7.11	7.77	7.18	7.69	5.95	6.87	5.19	5.91
MYCTH_2296766	Helicase, superfamily 1 and 2, ATP-binding	44.79	44.64	49.46	50.4	37.52	33.98	47.04	43.47	48.62	46.74	45.11	47.92	44.04	43.31	47.78	48.78	44.55	43.97	48.1	48.62
MYCTH_2298799	0	12.52	12.78	14.03	10.93	5.97	6.38	12.07	12.86	14.73	13.63	12.69	10.95	13.49	11.66	11.28	9.77	13.29	11.28	12.16	11.53
MYCTH_2310461	0	0.53	2.81	1.25	0.88	0.91	0.84	0.64	0.85	1.14	0.97	0.6	0.95	1.43	1.83	1.16	0.65	0.85	1.96	0.67	0.7
MYCTH_2299718	NUDE protein, C-terminal	46.86	41.31	59.32	59.84	36.15	36.28	57.61	65.59	37.24	41.91	61.26	66.6	44.97	43.64	61.88	65.99	40.49	42.73	67.7	75.25
MYCTH_2303328	Carbohydrate-binding WSC domain protein	16.38	135.92	10.64	16.94	117.27	105.33	7.3	2.29	19.68	10.02	28.91	17.22	42.22	62.59	1.36	2.71	40.44	50.26	4.72	4.43
MYCTH_15682	0	0	0	0.34	0	0	0	0	0	0	0	0	0	0	0	0	0	0	0	0	0
MYCTH_2294089	Repair protein Rad1/Rec1	39.2	41.38	40.58	35.89	31.22	32.08	33.51	32.97	37.35	39.55	35	39.77	38.89	44.18	37.4	37.13	35.98	40.17	38.26	38.51
MYCTH_2304856	SCA7	36.29	41.74	43.45	36.45	27.35	25.23	35.21	27.71	35.81	44.67	33.36	43.94	38.82	44.98	41.55	37.94	33.27	40.22	41.87	38.24
MYCTH_2301415	0	15.49	16.42	17.91	16.59	12.88	12.01	14.48	14.7	6.15	8.86	17.14	19.42	13.82	11.48	20.37	18.04	10.67	7.9	16.82	16.77
MYCTH_2137079	ATP10	31.9	28.76	30.75	29.55	12.71	12.71	22.62	30.95	32.6	22.16	31.96	31.73	22.38	24.12	26.73	27.67	21.25	20.47	23.38	19.22
MYCTH_2305401	0	0.46	0.41	0.89	0.37	0.25	0.51	0.61	0.66	0.39	0.48	0.58	0.6	0.48	0.58	0.81	0.73	0.3	0.42	0.49	0.6
MYCTH_2135345	Cyclin-like F-box	24.55	26.79	30.52	27.62	15.59	17.84	23.36	20.11	26.38	27.07	27.74	30.13	26.82	26.42	27.11	27.56	25.52	25.62	26.41	24.93
MYCTH_2299025	0	15.07	18.59	22.05	20.27	9.62	7.87	23.9	20.88	16.4	15.5	18.09	18.12	18.69	18.76	20.14	20.59	15.3	15.25	16.43	16.2
MYCTH_2302646	Tetratricopeptide region	93.42	90.06	96.13	94.65	85.83	78.73	97.31	90.9	94.27	87.66	109.89	99.2	79.47	72.89	99.47	93.18	80.01	77.74	100.57	93.28
MYCTH_2300892	Heat shock protein DnaJ	245.52	214.28	198.1	210.92	348.71	314.76	203.22	204.81	172.58	191.23	218.09	207.63	212.07	216.76	194.76	201.22	214.27	195.79	215.33	233.44
MYCTH_2123684	WD40 repeat	18.74	17.92	21.04	24.09	14.63	11.55	21.49	22.96	20.32	19.09	18.92	18.94	18.02	18.2	17.87	18.56	19.72	19.76	18.01	19.32
MYCTH_2297887	Exosome-associated factor Rrp47/DNA strand repair C1D	29.63	44.42	40.67	32.71	17.96	19.53	23.84	17.25	38.46	40.92	38.56	48.87	37.13	44.63	35.55	37.96	31.62	37.71	39.73	31.55
MYCTH_2142129	0	32.22	36.6	45.43	44.72	20.99	22.81	26.11	27.81	25.17	24.79	42.28	46.55	34.62	34.81	48.41	48.41	29.84	28.65	26.2	33.08
MYCTH_2304112	0	12.1	14.1	15.89	12.9	10.37	11.4	15.79	15.26	11.66	11.78	14.64	16.97	11.49	11.55	20.61	20.17	9.24	11.13	16.98	16.93
MYCTH_2302100	Zinc finger, C2H2-type	16.22	14.49	19.45	18.77	16.12	13.4	21.23	19.77	15.12	14.79	18.27	18.7	14.84	14.09	20.86	22.28	13.97	13.17	20.81	17.54
MYCTH_2300587	Major facilitator superfamily MFS-1	15.94	17.38	20.51	14.58	12.29	12.91	20.56	24.06	26.88	18.4	17.37	18.64	19.29	23.64	20.37	19.46	13.94	17.43	18.19	19.38
MYCTH_117495	Fungal transcriptional regulatory protein, N-terminal	60.77	61.5	68.3	74.63	40.89	41.75	93.41	90.54	60.59	67.57	69.81	65.87	63.22	67.55	78.7	75.72	61.66	64.56	81.35	85.25
MYCTH_2297281	PAP/25A-associated	22.25	18.92	21.24	23.6	17.03	12.85	23.85	23.1	19.82	19.69	19.79	19.2	19.64	19.6	20.42	19.67	21.61	17.79	19.74	20.97
MYCTH_2306886	Major facilitator superfamily	6.76	10.32	7.8	6.77	3.47	3.71	3.48	2.7	14.15	8.5	16.12	11.01	8.01	8.15	4.4	4.45	6.73	8.21	4.96	3.81
MYCTH_2050486	0	0.2	0.1	0.39	0.2	0.2	0	0	0.29	0.1	0	0.2	0.19	0	0.3	0.2	0	0.1	0.2	0	0.29
MYCTH_2310822	0	20.03	24.65	19.45	14.14	10.82	14.08	20.85	15.17	17.2	20.63	16.6	22.17	18.54	22.99	21.33	19.94	15.21	19.64	20.11	17.01
MYCTH_2304677	Ran Binding Protein 1	236.8	265.22	225.21	203.46	151.37	167.28	163.51	162.08	272.39	237.78	178.44	205.92	240.2	267.2	184.49	197.68	224.93	244.55	157.35	148.7
MYCTH_73679	Cytochrome P450	115	130.72	133.83	152.27	103.78	101.75	150.86	160.77	109.77	124.78	126.31	112.6	107.03	119.43	160.22	152.92	125.57	126.07	126.77	124.24
MYCTH_2312267	Major facilitator superfamily	38.56	35.12	40.1	39.23	46.67	38.27	52.78	66.65	44.76	40.63	45.14	44.4	31.15	35.12	43.13	42.7	33.35	35.1	46.49	42.34
MYCTH_2305118	Fungal G-protein, alpha subunit	179.11	218.02	237.02	234.82	181.66	171.56	290.48	279.68	173.32	181.46	218.42	230.94	182.66	192.06	251.66	268.63	168.92	171.17	229.97	215.92
MYCTH_39983	Alcohol dehydrogenase, zinc-binding	287.55	278.67	263.5	244.49	287	328.16	237.7	236.06	228.12	288.16	270.56	294.09	287.72	302.56	288.4	288.46	246.19	255.92	256.44	251.27
MYCTH_2312181	ATPase, F1/V1/A1 complex, alpha/beta subunit, C-terminal	199.48	218.09	192.59	171.51	110.79	145.04	155.34	138.27	186.12	197.1	186.7	195.53	211.07	227.71	173.92	179.65	187.56	211.49	185.94	170.23
MYCTH_2136821	Mitochondrial substrate carrier	21.04	20.25	25.91	23.64	21.96	25.28	27.47	28.7	26.66	23.04	23.15	25.01	18.67	18.06	28.16	26.99	18.36	18.84	23.94	21.27
MYCTH_2297126	0	8.47	10.06	9.87	11.65	7.75	6.84	6.75	6.47	7.53	7.89	7.73	6.96	9.67	9.42	6.29	6.13	9.69	8.32	7.14	4.94
MYCTH_2305513	0	21.17	22.57	20.89	19.79	8.17	9.87	17.07	16.46	17.43	17.81	20.54	21.77	23.12	24	18.05	18.28	20.02	19.13	17.53	19.79
MYCTH_2306177	ArgE/DapE/ACY1/CPG2/YscS, conserved site	35.25	32.11	35.13	34.06	19.64	20.58	24.21	22.78	29.2	31.19	30.83	32.75	30.99	31.6	26.68	27.06	26.86	28.6	31.74	31.53
MYCTH_2295825	Mitochondrial substrate carrier	226.02	214.3	283.95	283.71	312.07	313.33	294.21	283.6	227.3	265.76	245.1	255.22	223.42	217.95	293.1	283.35	219.2	232.84	312.24	292.86
MYCTH_2302034	Phosphatidylserine decarboxylase-related	60.95	58.99	71.63	68.57	70.1	75.25	62.24	60.36	62.96	59.73	70.43	77.51	52.89	53.47	80.38	78.4	58.39	58.25	74.68	70.93
MYCTH_2299891	0	10.37	10.79	9.92	9.79	12.61	16.92	11.22	11.05	6.82	7	8.06	9.36	10.86	11.54	11.7	12.05	8.83	9.7	7.76	7.1
MYCTH_2127750	Zinc finger, C2H2-type	7.56	7.02	10.26	8.33	3.79	4.39	9.31	8.35	7.62	6.8	7.11	9.2	5.38	9	9.59	9.02	3.16	6.57	9.95	6.25
MYCTH_2296478	CHCH	69.52	69.03	87.26	81.36	69.83	78.19	119.19	112.18	58.29	60.54	82.56	85.71	63.42	65.37	122.36	126.86	62.42	75.53	100.48	84.01
MYCTH_2301118	Homeobox	9.21	12.49	8.16	9.99	8.66	6.29	10.44	8.04	7.58	8.94	6.04	6.17	14.21	13.69	6.91	6.74	11.23	9.86	5.55	5.05
MYCTH_2062214	0	7.08	8.04	5.99	5.66	3.81	5.05	8.71	8.29	3.88	4.75	4.83	6.29	6.75	6.7	7.25	7.01	4.3	4.66	7.48	5.5
MYCTH_2297028	Zinc finger, CCCH-type	34.12	33.61	34.97	31.48	32.22	34.4	36.63	37.5	38.73	41.75	32.84	35.58	36.49	38.9	34.24	33.58	36.62	37.47	36.69	35.57
MYCTH_2306254	GTP-binding	15.89	15.56	18.48	17.11	10.91	10.23	16.46	16.18	14.81	13.58	17.34	19.59	13.07	13.56	16.74	16.14	13.07	12.24	19.28	15.17
MYCTH_2297381	0	13.97	16.57	16.57	14.29	8.55	7.69	5.38	5.3	7.18	9.35	13.81	15.28	10.59	11.02	10.31	10.32	9.62	9.75	14.36	14.14
MYCTH_2303482	Cyclopropane-fatty-acyl-phospholipid synthase	112.35	142	115.95	113.45	87.16	89.64	82.55	73.77	161.25	138.97	111.07	125.38	122.61	127.29	105.66	111	121.12	132.74	93.42	93.35
MYCTH_2294478	Myosin head, motor region	39.19	40.89	39.95	43.19	47.29	44.35	40.61	38.89	44.62	41.4	33.22	31.52	43.25	40.02	40.32	39.08	42.65	39.29	28.85	30.86
MYCTH_2315711	Ribosomal protein L19/L19e	815.26	1128.7	616.95	619.67	565.55	642.18	583.38	540.24	999.95	884.7	762.99	715.05	871.27	995.58	658.73	631.68	830.69	881.61	528.82	465.92
MYCTH_37094	Serine/threonine protein kinase, active site	5.87	6.2	7.57	7.17	3.49	2.71	5.86	6.2	6.79	7.02	6.06	5.71	7.82	7.47	5.47	5.49	7.37	7.03	6.74	6.9
MYCTH_2311028	Zinc finger, C2H2-type	10.43	14.35	9.76	10.02	11.03	12.99	9.66	6.9	11.2	10.46	11.07	12.6	10.27	13.19	12.21	17.03	10	11.58	12.53	10.36
MYCTH_2300349	Protein of unknown function DUF907, fungi	65.35	67.81	77.51	80.88	104.33	98.34	90.33	84.47	60.92	64.44	65.55	63.2	65.47	61.18	78.14	79.86	61.65	58.69	71.97	75.91
MYCTH_2294810	RNA recognition motif, RNP-1	17.55	20.02	20.1	18.68	14.29	14.77	16.81	15.77	23.21	18.09	19.65	21.85	18.17	17.03	20.28	19.41	16.05	17.87	20.3	19.2
MYCTH_2312189	Arrestin-like, C-terminal	88.52	77.67	73.02	80.15	162.34	165.61	122.83	141.47	85.35	92.25	75.65	84.95	90.39	93.13	91.22	95.02	90.25	85.49	100.94	108.01
MYCTH_2309416	WD40 repeat	0	2.24	0	0	0	0	0	0	1.09	0	0	0	0	0	0	0	0	0	0	0
MYCTH_76690	ATPase, F1/V1/A1 complex, alpha/beta subunit, nucleotide-binding	6.49	6.94	8.7	7.44	3.4	3.72	8.26	5.98	6.47	6.05	6.72	7.49	7.64	7.03	8.56	7.57	6.47	6.47	6.39	6.53
MYCTH_94982	Proteinase and amylase inhibitor	3.48	4.71	3.3	3.62	2.25	3.34	3.54	2.89	3.64	3.57	3.67	5.32	3.67	4.08	3.97	3.63	4.24	4.35	3.64	3.07
MYCTH_2127524	0	0	0.31	0	0	0	0	0	0.26	0	0	0	0.26	0	0	0	0	0	0	0	0
MYCTH_2306522	Basic-leucine zipper (bZIP) transcription factor	296.57	259.15	277.94	297.9	279.23	282.75	279.58	308.6	236.95	231.64	273.1	274.66	264.18	258.23	250.26	254.25	241.68	246.21	250.27	288
MYCTH_2295591	Ribonuclease H	165.35	164.3	185.26	173.74	218.98	237.24	141.43	142.61	191.67	201.35	134.78	171.7	169.14	173.03	200.61	208.32	168.34	180.63	192.2	163.95
MYCTH_2308831	Copper amine oxidase	8.39	17.51	14.06	21.5	8.55	10.21	6.93	6.89	6.8	5.62	6.33	5.93	11.13	12.27	9.44	9.65	8.81	10.59	3.88	4.77
MYCTH_2301517	Lipase, GDSL	6.26	4.8	7.09	6.06	2.29	4.21	3.07	3.45	2.53	4.67	5.29	6	5.27	5.2	4.37	4.67	4.73	4.16	5.63	6.01
MYCTH_2306540	3,4-Dihydroxy-2-butanone 4-phosphate synthase	44.92	46.77	46.42	49.29	20.94	26.75	58.03	60.02	39.43	36.5	54.25	58.35	39.98	40.43	43.56	44.73	37.3	38.29	47.66	42.45
MYCTH_2307275	Glycoside Hydrolase Family 71 protein	17.2	16.52	14.68	11.65	14.37	16.64	19.07	16.93	15.83	17.29	13.16	13.49	18.54	20.12	14.85	13.68	17.79	19.21	17.47	14.02
MYCTH_2310518	0	149.08	142.63	162.29	139.43	226.45	240.11	129.34	119.58	159.47	159.03	143.93	162.93	130.8	142.46	166.01	165.55	123.2	139.96	166.12	153.12
MYCTH_2297411	Glycosyltransferase Family 32 protein	19.48	19.91	25.72	24.94	30.8	31.42	28.4	28.53	18.06	16.45	23.8	26.73	16.73	16.67	29.87	29.78	15.16	15.93	23.67	22.94
MYCTH_2295894	Aldehyde dehydrogenase, conserved site	37.63	38.79	47.66	44.17	56.17	67.2	57.51	55.35	30.46	35.1	40.19	46.94	38.17	42.03	54	52.83	32.06	33.39	52.07	49.48
MYCTH_2296912	RNA recognition motif, RNP-1	50.48	52.71	53.16	55.12	26.37	28.9	48.74	48.04	82.05	53.6	66.78	63.06	40.83	40.74	49.4	52.14	46.61	48.51	58.22	51.22
MYCTH_2300548	Adenine nucleotide translocator 1	12.12	11.71	16.97	13.39	7.74	6.94	18.53	16.4	17.5	17.63	14.57	14.01	14.44	14.31	14.28	15.54	12.6	12.8	16.21	15.48
MYCTH_2298729	Isopentenyl-diphosphate delta-isomerase	26.91	31.42	26.03	19.61	15.24	20.77	21.75	18.99	30.3	31	25.94	26.02	35.4	36.44	24.5	22.29	30.14	34.29	19.08	19.29
MYCTH_2059249	Permease for cytosine/purines, uracil, thiamine, allantoin	12.38	11.06	18.62	16.91	9.8	11.68	20.59	18.92	16.41	11.64	18.21	16.03	10.15	8.57	14.28	13.77	12.18	10.05	10.73	9.19
MYCTH_94567	0	0.33	0	0.16	0	0.17	0	0.15	0	0	0	0	0	0	0	0	0	0	0	0	0
MYCTH_2299608	Prismane-like	4	4.51	3.05	2.81	2.4	2.59	2.7	2.5	3.67	2.91	3.24	3.16	3.9	3.9	2.82	1.89	3.13	3.22	2.77	2.74
MYCTH_2301066	Ribulose bisphosphate carboxylase, large subunit, C-terminal	93.32	92.51	107.59	109.55	81.31	65.8	92.67	82.77	176.78	109.49	122.35	101.98	83.47	76.41	92.52	90.99	91.22	86.87	98.67	98.57
MYCTH_112716	PaaX-like, N-terminal	12.96	14.62	13.26	10.73	7.74	9.97	9.6	8.57	9.93	13.11	9.23	9.73	14.85	15.64	10.69	11.07	11.9	13.42	8.93	7.68
MYCTH_2306791	Armadillo-type fold	44.38	42.36	50.46	51.96	42.58	40.5	63.39	59.14	43.27	52.63	47.93	46.71	40.24	46.98	48.47	47.62	40.46	40.4	56.79	49.24
MYCTH_2303826	FAD-linked oxidase-like, C-terminal	21.88	26.05	17.37	18.05	14.29	16.35	23.11	20.05	20.09	19.4	14.72	14.38	22.14	25.18	14.25	16.9	20.8	21.79	14.23	11.43
MYCTH_2313396	Cyclic nucleotide-binding	40.54	50.81	37.83	43.09	35.51	32.84	46.36	50.24	33.04	31.86	31.74	28.89	41.8	47.23	41.39	42.98	36.99	39.4	24.53	26.94
MYCTH_64049	0	299.75	273.17	253.58	239.22	208.25	226	178.34	164.74	225	222.03	298.31	271.49	225.48	235.02	196.63	184.44	233.7	238.02	289.45	265.21
MYCTH_2296575	Phosphatidylinositol 3- and 4-kinase, catalytic	22.59	21.85	21.61	24.88	23.71	20.43	21.78	21.45	20.65	21.22	21.16	19.72	24.73	22.66	21.42	20.43	25.3	23.45	18.71	19.74
MYCTH_2303724	Kri1	13.18	17.77	19.74	16	11.67	14.81	17.81	15.66	26.49	19.18	16.54	21.07	11.67	14.76	17.16	19.27	13.46	15.26	17.04	13.08
MYCTH_2064631	Major facilitator superfamily	3.29	3.56	3.82	3.11	3.31	2.75	4.89	4.72	2.73	3.42	2.87	3.56	4.83	3.91	3.52	4.39	3.49	3.78	3.27	4.12
MYCTH_2300181	0	7.74	10.66	7.08	7.61	6.95	5.86	4.2	4.18	8.74	9.87	8.2	10.02	10.58	9.4	11.29	10.67	10.2	10.12	5.73	7.27
MYCTH_2312474	Dehydroquinase class I	53.5	47.38	48.09	49.01	20.09	19.66	32.3	31.01	49.04	40.33	38.56	37.17	40.17	38.06	28.54	27.55	41.25	36.98	44.85	46.36
MYCTH_2122766	Glycosyltransferase Family 1 protein	23.16	25.46	27.71	27.35	29.05	21.57	29.48	24.82	26.38	27.04	25.07	25.32	30.95	29.88	25	26.19	28.77	30.31	21.96	23.6
MYCTH_2301841	Helicase, superfamily 1 and 2, ATP-binding	0.19	0.87	0.19	0.91	0.88	0.96	0.43	0.88	0.58	0.18	0.3	0.66	0.75	0.3	0.63	0.56	0.65	0.64	0.27	0.32
MYCTH_2117863	Mg2+ transporter protein, CorA-like	35.02	44.11	36.3	36.09	28.22	33.94	26.49	27.85	45.48	50.26	30.7	32.73	60.17	60.22	26.73	27.12	46.52	53.69	27.58	36.36
MYCTH_2074210	Sulphate-modifying factor-like	127.25	120.13	129.18	123.22	115.95	127.4	129.25	137.57	132.58	112.92	104.05	105.2	135.14	134.72	132.09	133.68	121.1	116.49	143.18	141.48
MYCTH_2136046	0	6.74	5.85	7.4	6.71	5.54	6.83	12.2	12.1	5.44	5.86	6.39	6.62	5.43	6.11	7.99	7.18	5.01	5.89	7.72	8.53
MYCTH_106346	NAD-dependent epimerase/dehydratase	27.49	29.51	30	26.06	19.77	24.61	25.69	23.65	28.27	32.25	23.25	24.54	33.43	34.38	23.78	24.07	29.25	28.31	24.34	24.1
MYCTH_46583	Glycoside Hydrolase Family 61H protein	3.88	3.98	4.07	3.46	2.33	3.21	3.78	4.32	3.2	4.53	2.88	4.47	3.26	4.82	3.77	3.81	2.71	4.29	4.54	4.27
MYCTH_2312865	Deoxyhypusine synthase	12.53	15.11	11.69	9.79	5.36	7.36	10.13	8.92	13.97	12.04	10.06	11.59	12.65	13.55	9.13	8.89	11.59	12.55	11.27	7.92
MYCTH_2309210	Pyridine nucleotide-disulphide oxidoreductase, class I	260.15	251.02	288.18	289	198.41	183.64	237.5	221.26	267.27	231.16	289.35	240.26	232.57	222.59	255.11	242.16	239.97	229.67	226.02	228.97
MYCTH_2140421	0	49.75	52.18	55.95	44.59	68.13	59.6	49.23	39.46	41.93	43.72	59.3	59.57	48.65	51.51	49.9	49.69	42.07	46.88	57.77	43.13
MYCTH_2298795	0	58.29	57.47	62.92	55.82	36.28	38.53	50.49	51.37	51.84	54.26	55.89	63.9	53.38	58.24	57.06	60.72	56.49	56.51	53.51	55.88
MYCTH_2299388	Ubiquitin-activating enzyme, E1	185.29	181.21	154.86	157.77	148.4	154.48	129.18	118.64	171.7	179.47	149.78	154.6	193.93	184.05	132.61	134.62	186.76	176.95	135.72	142.75
MYCTH_2296741	Serine/threonine protein kinase, active site	15.27	17.28	16.57	17.63	12.02	9.89	17.28	16.12	15.03	15.98	13.93	13.28	18.41	16.17	15.29	15.5	16.92	15.77	13.22	15.16
MYCTH_2305262	TIP41-like protein	15.49	17.6	12.31	13.47	4.47	6.85	11.08	10.32	14	15.01	10.76	13.89	18.22	17.29	11.35	10.01	17.06	16.24	10.77	11.38
MYCTH_2294206	0	16.97	22.48	30.67	29.89	21.3	19.75	27.88	23.71	25.34	29.7	23.03	26.23	27.88	25.81	44.07	42.52	24.48	25.4	24.29	25.02
MYCTH_2302001	Endonuclease/exonuclease/phosphatase	29.77	31.01	23.32	23.67	37.83	50.57	20.51	18.05	27.33	30.17	23.2	24.89	32.09	37.59	25.93	27.82	29.66	30.36	27.41	27.33
MYCTH_2297171	0	2.33	2.1	2.91	2.24	1.39	1.33	0.67	0.88	1.18	0.79	3.35	2.17	1.09	1.03	1.03	0.76	1.18	1.08	1.57	1.17
MYCTH_95224	0	0.09	0	0	0	0	0	0	0	0	0	0	0	0	0	0	0	0	0	0	0
MYCTH_2294213	Zinc finger, N-recognin	41.39	39.87	36.73	39.87	29.66	25.42	38	36.5	41.68	39.58	33.5	34.32	42.79	39.64	32.2	31.05	42.43	39.57	31.5	34.25
MYCTH_2301053	Glycoside Hydrolase Family 31 protein	45.38	58.18	37.49	40.73	30.35	30.56	37.57	32.93	48.95	50.1	39.01	38.39	57.17	59.17	34.61	33.63	50.7	53.56	33.58	33.99
MYCTH_2309054	Sugar transporter	1.08	1.46	0.9	1.15	0.92	1.33	1.22	0.84	1.38	0.88	1.02	0.96	1.67	2.07	1.11	1.38	1.06	1	0.73	1.05
MYCTH_2305288	Gelsolin	28.93	24.19	19.89	19.67	15.06	11.55	13.63	13.51	19.75	20.7	17.32	18.98	23.74	20.13	14.34	13.85	25.42	20.75	14.81	17.75
MYCTH_2298714	Synaptojanin, N-terminal	11.69	13	14.84	11.44	10.89	10.97	13.34	10.79	10.27	13.4	11.16	13.31	14.53	14.3	12.75	12.24	12.29	12.76	12.83	11.58
MYCTH_2308011	0	6.12	7.2	6.29	6.02	5.5	3.61	4.66	4.72	6.88	7.28	5.66	6.48	7.25	6.46	7.67	8.19	7.41	6.51	4.89	6.6
MYCTH_2297808	Annexin	16.52	16.85	18.92	17.05	12.8	13.74	10.18	9.08	10.99	12.95	10.83	12.97	18.66	17.75	11	11.07	16.26	16.49	11.75	12.21
MYCTH_44863	FAD linked oxidase	2.34	2.04	3.82	3.47	2.7	2.57	4.08	3.42	2.65	2.27	2.85	3.04	2.45	2.56	3.33	2.87	3.05	2.69	3.27	3.05
MYCTH_56853	Regulator of chromosome condensation, RCC1	43.64	46.66	47.31	44.19	22.98	22.38	46.09	38.95	44.53	49.33	46.11	46.26	50.41	45.8	44.09	40.22	41.09	41.95	44.05	46.8
MYCTH_55581	Six-hairpin glycosidase-like	0.33	0.13	0.14	0.07	0.13	0.37	0.1	0.1	0.2	0.13	0.37	0.17	0.17	0.23	0.1	0.14	0.3	0.07	0.07	0.2
MYCTH_2296905	Basic helix-loop-helix dimerisation region bHLH	69.11	68.43	91.18	88.45	43.24	39.3	83.5	77.7	54.66	65.21	74.46	78.02	65.14	68.21	77.01	79.2	55.2	58.51	73.15	74.75
MYCTH_2299306	Fungal specific transcription factor	21.38	24.29	24.3	21.2	16.58	15.2	21.88	24.35	24.74	22.77	17.11	19.06	30.51	33.18	19.96	18.97	26.24	26.05	16.49	19.37
MYCTH_116510	0	32.92	35.12	44.5	40.56	21.92	22	34.11	31.33	30.11	36.07	34.85	38.6	38.02	37.83	33.09	33.13	32.42	35.15	39.98	42.32
MYCTH_2300401	Tetrapyrrole biosynthesis, porphobilinogen synthase	33.68	37.8	43.63	45.6	21.39	21.17	36.71	30.56	39.3	29.09	45.35	40.35	31.17	27.26	38.02	34.38	29.91	28.62	31.77	31.84
MYCTH_2311053	0	34.72	40.43	43.84	43.09	26.11	23.41	39.2	38.48	39.46	37.34	42.26	46.2	35	34.74	45.12	45.41	31.07	33.26	39.71	38.33
MYCTH_2301713	Mrp, conserved site	48.47	69.73	54.01	41.96	31.12	32.7	46.32	40.38	50.81	50.06	48.2	54.69	57.04	74.74	54.85	49.72	46.18	53.45	53.72	41.06
MYCTH_26583	Hypothetical protein	0	0.16	0	0.14	0	0.15	0	0	0	0	0.14	0.29	0	0	0.14	0	0.29	0.15	0.29	0
MYCTH_2305128	Protein of unknown function DUF543	270.55	303.96	314.89	332.86	199.67	212.4	301.35	254.31	190.84	200.69	325.2	315.14	196.43	214.46	352.08	327.91	214.37	227.49	312.24	294.48
MYCTH_2128361	0	1.21	1.29	1.35	0.67	1.47	3.03	1.54	1.34	0.44	0.22	0.44	0.66	0	2.52	0.22	0.98	1.13	1.59	0.44	1.1
MYCTH_2046431	Protein of unknown function DUF962	94.95	106.54	113.54	98.36	77.37	93.47	90.35	84.05	90.76	103.65	107.79	114.65	87.74	97.1	90.2	91.19	83.83	107.56	107.74	104.41
MYCTH_2299286	MFS general substrate transporter	22.46	26.16	23.55	21.72	14.24	19.26	20.04	15.56	25.68	20.75	16.98	21.07	24.19	26.6	25.33	24.47	20.91	23.17	21.06	16.42
MYCTH_2308569	Golgi phosphoprotein 3	36.26	54.32	48.05	38.12	27.09	29.39	35.51	28.58	46.29	51.26	40.95	50.08	45.84	50.34	42.2	42.92	41.16	51.89	41.55	38.98
MYCTH_2306044	Lanthionine synthetase C-like	15.11	17.23	20.02	17.18	10.59	13.86	9.77	8.09	13.33	13.05	9.51	10.59	17.43	17.21	9.22	8.74	13.67	11.71	7.95	8.91
MYCTH_2311076	Hypothetical protein	1.32	1.8	1.7	1.58	0.21	0.21	0.79	1.11	1.6	0.88	1.26	1.41	0.57	1.17	1.47	1.31	0.95	1.12	1.1	1.46
MYCTH_2296601	RWD	71.66	83.2	70.51	58.28	33.39	47.08	58.29	51.96	81.02	84.36	59.53	85.33	85.44	92.75	67	68	66.66	86.68	66.31	54.69
MYCTH_2301035	Secretory pathway Sec39	13.69	14.01	14.1	13.41	18.42	23.53	12.85	12.37	12.74	11.98	10.58	13.17	12.23	12.46	15.05	15.18	12.79	12.38	13.28	11.1
MYCTH_2311744	Transcription factor jumonji/aspartyl beta-hydroxylase	33.03	22.39	36.07	33.96	32.61	29.31	33.44	31.09	37.08	34.41	32.83	34.72	31	30.77	26.64	27.73	33.9	29.72	36.08	35.88
MYCTH_90482	RNA polymerase II, heptapeptide repeat, eukaryotic	0	0	0	0	0	0	0	0	0	0	0	0	0	0	0.1	0	0	0	0	0
MYCTH_58642	Major facilitator superfamily	0.21	0.42	0.25	0.37	0.12	0.12	0.42	0.5	0.2	0.25	0.54	0.41	0.33	0.33	0.54	0.27	0.04	0.13	0.25	0.25
MYCTH_49020	0	12.04	14.11	4.98	7.77	5.54	8.88	10.64	6.34	10.44	12.18	5.72	8.35	5.28	7.58	8.89	6.96	12.09	10.62	8.97	9.19
MYCTH_2301875	Hypothetical protein	2.8	0.48	1.96	0.32	2.86	7.12	2.38	4.26	6.33	1.83	0.02	3.84	2.05	3.17	1.59	0.67	6.82	2.97	3.13	3.38
MYCTH_2316413	Lipocalin	71.12	76.83	95.15	90.22	54.91	54.04	124.95	108.85	59.81	68.84	79.08	88.77	66.59	72.72	100.34	97.29	54.94	64.74	96.45	92.12
MYCTH_2308362	Glycoside Hydrolase Family 115 protein	5.23	5.9	5.43	5.11	4.16	2.62	3.34	3.47	3.08	3.68	2.48	1.97	6.15	6.06	2.95	3.31	5.14	3.52	1.81	5.54
MYCTH_2309533	0	59.55	58.49	71.34	69.66	50.08	56.39	98.03	93.8	56.75	51.94	67.1	66.83	48.44	48.81	73.38	82.3	55.07	59.02	79.62	60.17
MYCTH_2296595	WD40 repeat	80.16	83.22	78.98	71.77	72.04	76.49	56.23	56.47	72.11	77.38	70.62	79.19	85.34	87.32	75.08	77.47	77.67	78.85	68.81	73.63
MYCTH_95605	0	0.6	1	0.98	1.66	0.81	0.48	1.11	1.85	0.48	0.53	0.73	0.91	0.44	0.62	0.77	0.54	0.27	0.82	0.73	1.71
BGI_novel_G000030	#N/A	1.75	1.75	2.24	1.79	1.16	1.59	2.73	3.17	1.6	1.49	1.68	2.1	1.5	2.1	2.29	2.23	1.37	1.26	1.63	2.02
MYCTH_69563	3-phosphoshikimate 1-carboxyvinyltransferase, core	20.05	21.6	23.11	20.84	15.7	11.35	19.46	15.07	20.61	20.76	17.22	20.39	22.78	22.12	19.42	20.22	20.21	20.61	17.73	18.83
MYCTH_2125144	0	0	0	0	0	0	0	0	0	0.38	0.37	0	0	0	0	0	0	0	0	0	0
MYCTH_2295903	Shr3 amino acid permease chaperone	48.75	45.18	73.37	73.24	56.91	66.23	60.87	59.33	66.55	74.41	73.42	75.57	48.34	44.1	75.93	81.18	54.51	60.27	76.63	75.35
MYCTH_2310402	0	31.31	40.04	34.18	30.14	23.5	21.28	30.73	29.04	26.06	33.22	28.81	29.54	39.53	48.63	28.31	27.23	36.42	37.28	26.56	29.58
MYCTH_38200	beta-glucosidase	57.26	52.46	103.58	100.54	48.22	51.27	78.53	64.66	47.73	58.3	119.72	103.28	55.8	54.45	116.73	118.77	58.7	56.14	65.06	73.11
MYCTH_2300087	0	0.12	0.24	0.23	0.46	0	0.35	0	0	0	0	0.23	0	0	0.24	0.11	0.12	0.12	0.12	0	0
MYCTH_2310716	0	28.1	29.39	24.68	22.49	38.55	49.06	18.41	20.03	28.79	26.08	26.65	29.68	28.75	30.24	30.17	31.94	26.23	26.38	23.29	23.34
MYCTH_2307451	Clathrin adaptor, mu subunit, C-terminal	39.65	43.1	36.34	32.8	47.43	56.06	32.61	30.54	34.49	43.59	35.28	38.55	42.91	44.08	44.08	43.35	43.56	39.51	34.38	35.95
MYCTH_2091488	Major sperm protein	117.86	113.2	133.28	125.87	131.62	124.97	119.17	109.83	104.75	118.49	137.87	130.88	108.14	110.99	120.81	122.02	114.72	113.13	139.25	136.32
MYCTH_2294191	WD40 repeat	11.07	11.01	13.96	12.22	6.61	6.13	11.96	10.58	13.64	14.22	11.47	12.54	10.57	10.57	12.39	12.79	11.02	10.51	12.83	13.19
MYCTH_40310	0	1.55	2.11	2.06	2.02	0.72	1.13	1.8	1.58	1.75	1.95	2	2.42	1.89	2.08	2.51	2.16	1.96	1.74	2.46	1.69
MYCTH_2295153	0	24.3	26.54	29.24	27.76	14.78	15.96	32.24	27.71	33.87	28.06	30.15	30.16	23.76	22.45	29.69	22.77	23.75	23.23	26.37	23.13
MYCTH_2308893	Cytochrome P450, E-class, group IV	58.34	75.62	130.81	173.7	140.07	114.84	85.25	74.56	44.26	57.55	79.88	67.82	59.02	57.26	163.85	160.76	54.96	58.41	82.9	92.49
MYCTH_2307162	0	92.42	93.3	95.07	88.67	96.85	106	95.76	100.07	136.58	90.16	106.42	116.78	75.78	75.76	107.88	105.75	89.5	92.2	96.15	86.03
MYCTH_2313872	0	186.56	209.01	186.92	184.75	116.23	128.61	172.1	150.74	119.33	149.14	194.59	183.21	119.48	169.11	197.76	195.16	110.02	149.67	219.9	180.75
MYCTH_2294231	Folylpolyglutamate synthetase	16.13	18.94	20.51	18.95	13.47	12.72	20.87	20.52	12.31	14.19	19.38	22.26	17.14	15.67	24.16	26.35	14.97	16.96	16.97	17.75
MYCTH_2307560	0	2.86	3.59	3.36	2.95	1.18	1.72	2.07	2.2	3.06	3.6	2.99	3.45	4.25	3.84	3.57	3.37	4.02	3.67	2.86	3.36
MYCTH_2310128	RabGAP/TBC	18.35	18.13	20.96	21.59	10.6	11.27	23.09	22.07	15.4	16.58	19.67	19.81	19.38	18.14	19.46	21.33	16.65	16.09	19.75	21.72
MYCTH_2300159	Protein kinase, core	83.59	93.96	94.67	86.5	54.65	54.11	75.6	72.62	85.41	100.08	82.45	91.63	102.9	112.69	76.15	73.86	88.45	89.93	91.48	87.75
MYCTH_2312977	Phospholipase/carboxylesterase	10.03	10.71	12.41	9.7	9.46	11.09	9.93	12.72	6.98	8.79	12.03	14.37	8.14	10.1	15.69	14.03	8.17	10.66	14.06	13.45
MYCTH_2065690	Serine/threonine protein kinase, active site	11.9	11.96	9.88	10.13	11.16	12.62	11.52	10.18	10.58	11.77	10.86	10.69	12.55	12.07	11.62	11.1	12.32	12.97	11.16	11.6
MYCTH_2308798	Ubiquitin-conjugating enzyme, E2	990.59	990.78	955.98	1001.91	907.97	1080	1134.14	1112.89	908.67	913.56	1026.96	1022.99	931.51	940.41	967.51	1081.21	880.71	861.54	1000.53	952.71
MYCTH_109756	0	8.65	9.53	7.26	6.65	13.21	14.55	15	12.94	7.98	7.75	5.26	3.63	8.33	8.6	7.22	8.7	7.74	8.09	10.56	8.83
MYCTH_2307326	Zinc finger, C2H2-like	2.43	2.78	3.24	2.81	1.42	2.19	3.76	4.08	1.97	1.69	2.31	2.16	2.59	3.05	3.49	4.05	1.67	2.24	2.68	2.15
MYCTH_2296433	Cytochrome P450, E-class, group I	13.67	14.44	19.8	17.33	12.09	12.93	15	13.81	13.29	12.69	18.51	17.37	15.92	15.95	17.83	16.32	13.26	13.96	15.38	16.65
MYCTH_2308878	MFS general substrate transporter	9.73	9.87	10.41	9.42	7.95	9.03	12.77	12.35	7.97	8.66	7.72	9.43	11.48	11.2	8.73	8.76	8.4	12.21	7.42	7.59
MYCTH_2298417	0	11.23	13.25	9.35	7.6	9.08	10.1	7.42	6.45	13.51	15.8	10.99	11.54	13.94	13.78	12.02	9.38	10.98	14.5	7.99	7.8
MYCTH_2305333	0	20.11	23.4	23.77	19.07	20.27	18.13	23.14	19.6	25.12	26.56	19.2	21.28	24.94	26.65	20.48	22.12	21.58	25.39	22.28	21.51
MYCTH_2299621	Ribosomal protein L11	110.77	118.27	113.23	106.57	92.83	95.66	118.01	115.48	122.71	101.27	129.94	123.44	95.02	93.68	132.35	130.93	97.29	104.97	135.12	115.14
MYCTH_2304133	Membrane bound O-acyl transferase, MBOAT	66.46	51.62	75.73	58.33	108.57	109.67	39.84	33.28	51.73	62	60.38	68.4	50.71	44.55	67.75	66.01	50.83	51.1	85.65	71.27
MYCTH_2306004	Peptidase, cysteine peptidase active site	32.47	29.09	27.07	30.65	47.05	55.26	30.95	32.07	35.89	41.58	29.58	29.47	37.13	36.87	30.03	28.53	41.8	38.67	47.75	41.78
MYCTH_2300974	Eukaryotic-type methylenetetrahydrofolate reductase	52.25	52.56	43.94	39.22	18.44	22.56	28.39	23.74	49.8	48.57	40.5	46.63	50.94	52	25.91	26.45	44.6	48.42	39.01	34.52
MYCTH_2308968	Erv1/Alr	39.05	44.42	42.81	51.35	37.92	34.72	49.7	50.01	30.1	32.85	48	50.91	33.56	35.32	51.77	48.97	28.05	34.42	51.76	49.83
MYCTH_2044135	0	0.33	0	0.59	0.6	0.68	1.88	0.58	0.59	0.29	0	0.29	0.58	0.63	0	1.18	0.65	0.3	1.21	0.88	1.75
MYCTH_2129775	0	0.49	0.25	0.72	0.59	0.62	0.48	1.3	1.08	0.23	0.35	0.83	0.36	0.12	0.25	0.95	0.65	0.85	0.12	0.71	1.41
MYCTH_2306872	0	10.21	11.55	11.62	10.89	12.25	10.44	13.66	12.9	11.03	14.01	10.12	13.77	11.62	12.54	14.24	14.48	11.65	13.04	13.44	13.68
MYCTH_2308623	RNA polymerase II-associated protein 1, N-terminal	21.42	18.9	22.37	21.58	9.79	10.98	22.31	22.41	23.73	20.27	19.56	23.87	20.82	21.39	17.02	18.91	19.4	20.11	19.22	18.95
MYCTH_2300500	Heat shock protein DnaJ	44.74	44.77	54.16	51.34	32.12	35.36	50.53	46.37	35.2	45.74	44.8	53.22	41.73	49.14	46.66	49.08	38.26	43.07	59.72	48.8
MYCTH_2312134	WD40 repeat	16.01	20.62	15.03	14.23	6.71	6.95	8.74	7.73	22.03	16.42	14.07	14.09	17.62	16.73	10.84	10.96	17.71	17.38	8.96	13.84
MYCTH_95546	Cys/Met metabolism, pyridoxal phosphate-dependent enzyme	1.51	1.9	2.92	2.58	1.55	2.08	2.32	1.65	1.68	1.64	1.67	1.9	1.8	1.98	1.93	2.26	1.37	1.46	1.86	2.04
MYCTH_2311726	Ribosomal protein L32p	147.66	154.75	163.18	172.79	107.89	119.92	190.01	177.85	167.48	157.16	172.68	178.6	144.23	155.95	185.36	187.31	141.86	140.23	201.57	168.4
MYCTH_2304164	Fumarate lyase	177.75	197.83	144.68	163.75	144.65	151.28	165.9	156.94	168.97	138.15	170.29	158.55	154.88	156.24	134.22	128.26	132.7	138.38	137.52	139.49
MYCTH_2301089	Ribosomal protein S14	58.34	62.61	53.65	52.2	53.76	48.25	41.06	36.53	79.58	66.07	63.82	58.96	69.47	62.2	54.58	54.29	68.69	66.04	45.34	46.93
MYCTH_2311482	Bicarbonate transporter, C-terminal	0.57	0.2	0.36	0.18	0.77	0.55	0	0	0	0	0.89	0.35	0.18	0.39	0.71	0.58	0.36	0.55	0.18	0
MYCTH_2306216	Cytochrome P450, E-class, group I	1.62	1.81	1.92	1.37	1.79	1.89	1.38	0.91	1.87	1.7	1.24	1.14	2.17	2.38	1.47	1.4	1.66	1.66	1.14	1.01
MYCTH_2300555	Orn/DAP/Arg decarboxylase 2	8.34	8.11	15.04	11.18	3.94	5.03	9.4	7.55	8.81	8.35	9.89	9.36	7.69	7.7	7.9	7.42	6.5	6.91	8.02	8.04
MYCTH_97962	Glycosyltransferase Family 2 protein	0	0	0	0	0	0	0	0	0.06	0	0.12	0	0	0	0	0	0	0	0	0
MYCTH_2126322	Hypothetical protein	0	0	0	0	0	0	0.16	0	0	0	0	0	0	0	0	0	0	0	0.16	0
MYCTH_2309066	0	28.37	29.37	36.18	29.17	19.05	19.93	34.57	30.79	21.01	28.27	33.66	33.61	26.23	28.09	31.43	33.06	22.63	27.21	34.41	32.64
MYCTH_2126239	NAD(P)-binding	0.1	0.11	0.1	0.2	0	0	0	0	0	0	0.1	0.1	0	0.11	0	0.11	0	0.1	0	0
MYCTH_2110839	0	1.16	1.06	1.87	1.08	1.28	1.24	1	1.45	1.46	1.03	1.77	1.65	1.54	1.6	1.19	1.39	1.64	1.17	0.95	1.4
MYCTH_2301470	SAICAR synthetase	117.66	118.16	116.81	118.38	123.84	101.26	109.46	97.74	122.41	129.63	99.89	94.53	141.66	133.77	102.89	101.77	141.23	128.56	100.27	115.32
MYCTH_2296955	Translation initiation factor SUI1	83	103.38	88.19	86.22	66.03	82.81	72.07	70.75	94.16	93.07	61.12	76.12	108.3	103.9	76.39	78.11	86.04	95.38	67.59	67.57
MYCTH_36441	0	0	0	0.26	0.26	0	0	0	0	0.26	0.25	0	0.26	0.27	0.3	0	0.28	0	0	0	0.26
MYCTH_2296224	Spa2 homology (SHD) of GIT	9.25	10.5	9.81	9.4	7.95	6.34	8.85	8	10.03	10.18	8.69	9.15	11.98	11.05	8.93	8.47	11.18	10.25	8.12	7.84
MYCTH_95232	0	0.06	0.06	0	0	0	0	0.17	0	0	0.05	0.06	0	0	0	0	0	0.06	0	0	0.05
MYCTH_2301572	Nin one binding (NOB1) Zn-ribbon like	43.85	49.05	38.38	41.43	14.62	20.58	36.36	36.15	80.16	50.65	45.14	44.4	51.23	52.61	27.17	29.41	50.89	52.22	29.64	30.37
MYCTH_2295697	Protein of unknown function DUF74	5.31	5.15	6.19	4.34	2.35	4.29	3.29	1.96	8.07	5.73	4.56	5.74	4.56	4.98	5.22	4.05	4.06	5.84	4.55	3.72
MYCTH_2312147	ATP-grasp fold	184.46	188.12	208.63	213.68	140.4	131.86	170.93	168.8	167.71	161.06	240.38	213.89	148.61	148.73	204.64	194.29	151.37	152.08	162.9	164.27
MYCTH_2122612	0	0	0.11	0.31	0.31	0	0	0	0.21	0.3	0.1	0	0.31	0	0	0.31	0.22	0.1	0.21	0.1	0.3
MYCTH_2309831	0	33.19	34.54	36.94	33.91	35.5	33.59	40.99	42.36	36.45	30.51	32.71	33.01	36.6	34.11	38.28	37.3	36.15	33.61	33.03	31.64
MYCTH_2127855	Methionine sulphoxide reductase B	49.45	66.58	53.36	48.12	40.89	43.51	47.74	44.48	68.42	72.36	46.86	63.86	65.42	74.41	52.72	52.87	66.33	83.81	49.07	44.57
MYCTH_2307197	0	16.87	17.83	19.12	18.92	12.47	12.06	9.33	9.95	25.54	22.65	18.67	19.2	24.33	24.03	15.52	15.71	29.83	27.89	15.62	18.49
MYCTH_2304458	TRAM, LAG1 and CLN8 homology	39.98	40.18	48.88	49.7	30.02	26.51	39.65	39.72	40.68	38.83	51.97	54.75	34.11	33.31	46.15	47.74	32.36	34.05	51.11	48.19
MYCTH_2144570	WW/Rsp5/WWP	51.92	50.26	55.17	70.16	53.3	49.63	95.26	85.6	32.21	30.17	42.78	40.88	46.56	44.64	68.92	68.25	39.14	43.54	34.59	36.66
MYCTH_2312751	Zinc finger, variant RING-type	33.77	41.29	40.37	34.27	18.43	22.3	28.19	24.62	38.09	42.12	33.17	36.71	38.08	43.73	35.38	33.77	35.73	38.95	39.66	33.15
MYCTH_2309600	Zinc finger, C2H2-type	60.87	57.04	58.08	51.24	65.27	73.96	37.24	39.15	44.66	50.06	52.04	52.46	57.97	54.69	50.35	51.34	58.17	53.22	49.29	47.88
MYCTH_2308768	Membrane fusion mating protein FIG1	71.08	79.52	48.35	52.06	46.32	42.05	18.34	22.75	37.78	39.76	56.62	72.89	55.98	59.58	59.81	60.87	51.7	54.79	40.05	48.31
MYCTH_81343	Protein kinase ATP binding, conserved site	67.16	79.59	69.81	71.77	54.79	47.15	62.77	60.12	71.68	68.77	67.01	69.08	75.37	78.35	60.94	57.46	71.31	71.89	58.21	59.94
MYCTH_2297192	Hypothetical protein	0.68	0.97	0.63	0.68	0.74	0.51	1.02	1.08	0.67	0.61	1.08	0.85	0.56	0.69	1.41	1.04	0.68	0.46	1.02	1.07
MYCTH_2296934	Mitochondrial substrate carrier	39.04	34.36	46.17	37.87	58.92	66.66	61.66	64.23	43.9	28.12	40.43	36.89	29.79	30.53	50.62	52.7	30.09	30.99	39.57	34.77
MYCTH_2037656	Fungal transcriptional regulatory protein, N-terminal	3.32	4.34	4.92	5.29	3.61	3.82	4.68	4.91	4.34	4.65	4.17	5.14	4.59	4.64	5.51	5.27	5.23	4.96	3.76	4.41
MYCTH_2299152	0	0.17	0	0.87	0	0.67	4.02	1.56	6.52	3.08	0.86	0	0	0	2.01	1.15	4.4	0	1.83	1.19	0.17
MYCTH_27758	Histone-fold	51.84	55.11	55.25	51.6	55.44	51.87	82.82	76.75	43.47	36.33	43.4	51.28	56.04	42.73	71.96	71.52	40.54	43.19	63.66	53.46
MYCTH_2130409	0	0.32	0	0	0	0	0	0	0	0	0	0	0.15	0	0	0	0	0.15	0	0	0.15
MYCTH_2313651	Target SNARE coiled-coil region	47.95	54.72	58.31	47.94	48.79	61.11	44.84	39.37	42.32	52.55	53.68	63.61	52.89	57.85	58.58	60.11	46.04	55.64	56.79	50.27
MYCTH_2309563	0	9.93	11.53	13.78	14.03	13.25	10.53	23.61	19.98	6.87	9.18	9.63	9.65	12.2	12.25	14.38	14.14	9.3	11.28	11.67	12.36
MYCTH_2123970	0	1.02	0.83	0.83	1.01	0.38	0.5	0.94	0.38	0.86	0.87	0.88	1.26	0.5	0.38	0.5	0.55	0.76	0.77	0.57	0.5
MYCTH_2305566	0	0.32	0.56	0.39	0.94	0.16	0.23	0.86	0.55	0.53	0.38	0.62	0.62	0.39	0.96	1.01	0.42	0.55	0.95	0.16	0.77
MYCTH_2296246	Protein of unknown function DUF1750, fungi	23.79	22.39	22.38	23.14	13.02	13.11	22.75	16.83	23.92	24.81	20.1	20.91	23.86	23.37	20.98	22.06	24.62	22.11	19.58	19.36
MYCTH_62052	GroES-like	8.78	11.77	11.83	7.95	4.85	8.25	4.28	4.1	7.2	9.86	7.85	10.62	9.71	12.53	6.45	5.68	9.62	12.13	10.68	6.95
MYCTH_2294202	Hly-III related proteins	17.76	20.07	19.3	19.04	22.48	24.2	22.54	28.75	24.16	18.33	16.14	19.76	23.41	17.68	20.66	21.56	19.7	21.02	18	16.93
MYCTH_2300790	Zinc finger, MYND-type	25.5	28.7	28.45	29.41	28.81	28.03	31.65	29.82	24.63	21.41	28.18	33.01	24.95	28.13	36.83	37.03	24.07	22.92	27.7	24.3
MYCTH_2297809	0	72.34	88.51	73.02	60.47	76.79	84.55	40.95	35.85	101.07	109.85	74.42	69.69	116.23	118.16	65.73	62.7	100.89	117.9	56.96	54.41
MYCTH_2310989	Glutathione S-transferase, N-terminal	36.73	38.82	35.31	34.08	29.6	34.38	26.4	26.63	27.09	31.64	29.69	36.32	31.17	35.1	35.44	35.17	27.09	32.54	26.53	28.2
MYCTH_2311896	0	26.56	30.72	34.34	34.37	45.87	34.76	44.86	48.83	41.17	40.25	31.09	33.72	37.37	38.99	33.59	35.67	40.75	37.14	31	29.48
MYCTH_2303593	Transmembrane receptor, eukaryota	74.49	69.78	81.9	78.71	79.61	76.02	70.42	66.7	68.02	80.85	72.17	76.82	73.89	69.91	79.66	76.37	70.63	70.04	76.44	78.72
MYCTH_2301522	Phospholipase D/Transphosphatidylase	27.65	31.6	33.62	29.83	23.58	23.69	36.2	34.07	27.81	24.97	27.77	32.08	25.05	27.62	34.63	36.28	21.24	25.12	30.85	25.53
MYCTH_2311077	2OG-Fe(II) oxygenase	21.25	23.17	9.77	9.28	9.27	9.94	2.51	3.24	12.79	13.5	10.89	10.63	20.7	18.66	4.43	3.65	20.49	18.4	6.51	8.83
MYCTH_2298514	GPCR, rhodopsin-like superfamily	11.93	13.6	23.61	18.09	4.36	4.82	13.31	13.46	5.71	6.17	23.2	31.73	7.63	7.41	16.89	17.52	6.27	5.52	23.02	21.37
MYCTH_2120425	0	0	0	0	0	0.13	0	0	0	0	0	0.13	0.13	0	0	0	0	0	0	0	0
MYCTH_2123530	Aux/IAA-ARF-dimerisation	0	0	0	0	0	0	0.13	0	0	0	0	0	0	0	0	0	0	0	0.13	0.13
MYCTH_2294664	AAA+ ATPase, core	29.3	26.35	30.66	34.09	33.96	34.23	58.12	61.05	24.06	25.22	35.66	27.12	25.8	25.63	38.84	38.17	26.05	25.72	34.15	33.52
MYCTH_98773	chitinase	2.13	2.59	2.13	1.74	1.5	2.55	0.87	0.56	2.32	2.44	2.86	1.86	3.4	3.53	1.36	1.14	2.37	2.46	1.55	1.11
MYCTH_26863	0	0	0	0	0	0	0	0	0	0	0	0	0	0.35	0	0	0	0	0	0.33	0
MYCTH_95473	Cytochrome P450	2.54	2.31	1.62	0.79	1.13	1.6	0.72	0.76	1.2	1.75	1.08	1.47	1.57	1.89	1.41	1.38	1.41	1.97	1.44	1.3
MYCTH_2298951	0	6.21	5.53	7.23	6.78	5.61	5.18	8.29	6.92	7.48	5.46	7.42	5.65	6.65	5.67	7	6.12	6.41	5.61	6.99	8.07
MYCTH_2294816	Tubulin binding cofactor A	41.84	49.09	42.41	41.45	35.4	35.11	31.53	36.08	43.56	36.28	32.23	39.12	46.42	44.8	42.09	47.16	37.34	44.89	28.16	31.46
MYCTH_2309042	Peptidase S33, tripeptidyl-peptidase C-terminal	16.12	15.2	10.38	10.84	10.08	13.38	12.84	8.12	10.12	9.95	8.97	8.94	13.24	14.79	9.97	10.4	10.13	10.04	10.04	7.45
MYCTH_2316331	Ubiquitin-conjugating enzyme, E2	92.32	101.25	84.39	76.39	62.28	73.19	67.58	66.18	95.47	97.15	70.13	77.32	111.95	121.62	70.08	75.57	102.09	104.16	67.48	82.63
[truncated: 6,776 more rows]

## Sheet: Table S4
Table S4.Transcriptional profile of genes involved in metabolic pathway in M. thermophila.
GeneID	Description	Symbol	Fold Change (△pfk2-a-2D VS WT-2D)	Fold Change (△pfk2-b-2D VS WT-2D)	Fold Change (△pfk2-c-2D VS WT-2D)	Fold Change (△pfk2-abc-2D VS WT-2D)	Fold Change (△pfk2-a-4D VS WT-4D)	Fold Change (△pfk2-b-4D VS WT-4D)	Fold Change (△pfk2-c-4D VS WT-4D)	Fold Change (△pfk2-abc-4D VS WT-4D)
Glycolysis pathway
Mycth_2295756	Hexokinase	hk	1.18702	1.20593	1.08698	1.17955	0.730201	0.953854	0.975199	0.898094
Mycth_2297364	Hexokinase		0.683051	1.02845	0.862101	0.706275	0.619178	0.853629	1.01313	0.943911
Mycth_2306777	Hexokinase		0.521713	1.36459	1.37367	1.53622	0.533265	3.28462	0.970384	1.91022
Mycth_2298386	Phosphoglucose isomerase	pgi	1.43492	1.0738	1.04916	1.09714	1.23036	1.09385	0.932039	0.959544
Mycth_2297503	6-phosphofructokinase	pfk1	0.604334	0.965169	0.825415	0.793098	0.541989	0.844794	0.755716	0.980583
Mycth_2306943	Fructose-1,6-bisphosphatase	fbp1	2.06314	1.07754	0.942939	0.988365	0.834601	1.02703	0.670206	0.648969
Mycth_2312639	6-phosphofructo-2-kinase	pfk2	1.57136	0.816209	0.783573	2.25125	0.652199	1.17678	1.3739	4.015
Mycth_2301421	Fructose-2,6-bisphosphatase	pfk2/fbp2	0.934287	1.06024	0.891542	0.819592	1.01528	1.26774	0.859813	0.853625
Mycth_71484	Fructose-2,6-bisphosphatase	fbp2	0.549948	0.647441	0.764354	0.224409	0.581632	1.02084	0.851456	0.305898
Mycth_2300033	Fructose-bisphosphate aldolase	ald	1.1853	0.901137	0.820106	0.824372	0.97803	0.883752	0.775712	0.72635
Mycth_2298452	Fructose-bisphosphate aldolase		1.27556	1.26515	1.05156	0.993654	1.76943	1.02342	1.09831	0.905645
Mycth_2304931	Triosephosphate isomerase	tpi	0.773787	0.958567	0.892682	0.898578	0.7919	0.914884	0.81857	0.868234
Mycth_39694	Triosephosphate isomerase		1.36973	1.55556	1.51533	1.63218	1.24101	1.23022	1.22842	0.976619
Mycth_2311855	Glyceraldehyde 3-phosphate dehydrogenase	gapdh	1.17009	1.0063	0.966869	0.91647	1.02249	1.0466	1.19784	1.13998
Mycth_2316240	Phosphoglycerate kinase	pgk	1.04617	0.879194	0.831008	0.798663	1.04583	0.83314	0.855882	0.802318
Mycth_2315941	Phosphoglycerate mutase	pgam	0.598238	0.952757	1.01345	1.11176	0.743128	0.896509	0.902187	1.18808
Mycth_2295989	Enolase	eno	0.81945	0.771965	0.693117	0.640544	0.760315	0.684065	0.854895	0.727539
Mycth_2066697	Pyruvate kinase	pyk	0.816189	1.08329	0.991184	1.16745	0.704953	0.751292	0.73266	0.938995
Mycth_2067689	Pyruvate kinase		#DIV/0!	#DIV/0!	#DIV/0!	#DIV/0!	#DIV/0!	#DIV/0!	#DIV/0!	#DIV/0!
Pentose phosphate pathway
Mycth_2074905	Glucose-6-phosphate dehydrogenase	g6pd	0.916232	1.15284	1.0965	1.06283	0.618501	0.897831	0.966845	1.07942
Mycth_2315114	6-phosphogluconolactonase	pgl	0.668115	0.741761	0.706369	0.700858	0.524769	0.996419	0.796553	0.89436
Mycth_2296247	6-phosphogluconate dehydrogenase	gnd	1.02042	1.1046	1.05196	1.17049	0.70053	0.858165	0.80363	0.833644
Mycth_2299676	Ribose 5-phosphate isomerase	rpi	0.675008	0.778329	0.623229	0.592776	1.26698	1.0627	1.2275	1.20758
Mycth_2296974	Ribulose-phosphate 3-epimerase	rpe	0.664778	0.927948	0.822818	0.793874	0.6589	0.87873	0.66037	0.724533
Mycth_2300643	Transketolase	tkl	1.04854	0.970765	0.965312	0.966106	0.887345	0.844141	0.992334	0.808892
Mycth_2297820	Transaldolase	tal	0.993538	1.11775	1.09173	1.11805	1.05572	0.941337	1.04011	0.895137
Tricarboxylate Cycle
Mycth_2297263	Pyruvate dehydrogenase E1 component beta subunit	pdh	0.850721	0.812114	0.88574	1.02558	0.521533	0.870801	0.864462	0.834669
Mycth_2303832	Dehydrogenase, E1 component		0.882728	0.758931	0.841018	0.921014	0.653616	0.953117	0.890017	0.875827
Mycth_2080603	Pyruvate dehydrogenase E2 component		0.893596	0.925785	0.993757	1.07887	0.568313	0.955775	0.952813	0.813814
Mycth_2312570	Citrate synthase	cs	0.910669	0.788223	0.844261	1.10251	0.671926	0.782664	0.813644	0.805686
Mycth_2311062	Citrate synthase		0.61424	0.838942	0.713794	0.8023	1.04659	0.757277	0.427938	1.09789
Mycth_2302623	Aconitase	aco	0	0	0	11.6125	0	0	0	3.12381
Mycth_2309261	Aconitase		1.14527	0.913218	0.882046	0.914831	1.41	0.985067	0.920201	1.01866
Mycth_2132657	Isocitrate dehydrogenase	idh	0.868108	0.801592	0.823606	0.979127	1.03536	1.10093	0.761249	1.03222
Mycth_2295514	Isocitrate dehydrogenase		0.855124	0.828614	0.898292	1.04072	1.00424	1.05964	0.758552	1.07817
Mycth_2312383	2-oxoglutarate dehydrogenase E1 component	ogdh	1.52706	0.932886	1.01818	1.24682	1.19904	1.02007	0.872303	0.945623
Mycth_2082917	2-oxoglutarate dehydrogenase E2 component		1.00727	0.939798	0.931074	1.0284	0.968436	1.10974	0.864261	0.979186
Mycth_2296474	Succinyl-CoA synthetase, beta subunit	scs	0.70155	1.43411	0.949612	1.42248	0.526316	1.35439	0.866667	1.31228
Mycth_2301810	Succinyl-CoA synthetase, alpha subunit		0.699763	0.836224	0.882969	0.944526	0.694959	0.990062	0.770571	1.10091
Mycth_2312147	Succinyl-CoA synthetase, beta subunit		0.730742	0.798057	0.814456	0.882415	0.804456	0.944638	0.774715	1.07568
Mycth_2294375	Succinate dehydrogenase membrane anchor subunit	sdh	0.952273	0.92766	0.851872	0.82405	1.23718	1.17726	0.970964	1.04643
Mycth_2294679	Succinate dehydrogenase, flavoprotein subunit		1.01999	0.926582	0.883963	0.868651	1.23777	0.897205	0.856315	0.876994
Mycth_2295190	Succinate dehydrogenase, Fe-S protein subunit		1.00971	0.851566	0.813671	0.783355	1.24687	1.19246	0.890987	0.932214
Mycth_79031	Succinate dehydrogenase, cytochrome b560 subunit		0.852483	0.887809	0.813917	0.821671	1.00049	1.03778	0.90969	0.93127
Mycth_2298064	fumarate hydratase	fh	1.02843	0.719492	0.721711	0.562317	0.852426	1.13509	0.752166	0.883212
Mycth_2305575	Malate dehydrogenase	mdh	1.48215	0.945023	0.893224	0.825691	1.56562	1.08361	1.17219	0.913018
Alternative respiratory pathway
Mycth_109542	Alternative oxidase	aox	5.03583	0.403632	0.542571	0.671284	2.23219	1.46344	1.07369	0.689954
